# Supplementary material for: An improved image processing algorithm for visual characteristics in graphic design
Source: PeerJ Comput Sci. 2023 May 18;9:e1372. doi: 10.7717/peerj-cs.1372 (PMC10280471; doi:10.7717/peerj-cs.1372)
Supplement: Supplemental Information 1 [file peerj-cs-09-1372-s001.zip]

Archive with 97 entries (81 files):
- code/
- code/__init__.py
- code/cls_pre.py
- code/configs/
- code/configs/transformer/
- code/configs/transformer/transformer.yml
- code/configs/transformer/transformer_nsc.yml
- code/configs/transformer/transformer_nscl.yml
- code/configs/transformer/transformer_sc.yml
- code/configs/transformer/transformer_scl.yml
- code/configs/transformer/transformer_step.yml
- code/data/
- code/data/__init__.py
- code/data/dataloader.py
- code/data/dataloaderraw.py
- code/data/pth_loader.py
- code/eval.py
- code/eval_ensemble.py
- code/models/
- code/models/AoAModel.py
- code/models/AttEnsemble.py
- code/models/AttModel.py
- code/models/BertCapModel.py
- code/models/CaptionModel.py
- code/models/FCModel.py
- code/models/M2Transformer.py
- code/models/ShowTellModel.py
- code/models/TransformerModel.py
- code/models/__init__.py
- code/models/cachedTransformer.py
- code/models/utils.py
- code/modules/
- code/modules/loss_wrapper.py
- code/modules/losses.py
- code/projects/
- code/projects/Diversity/
- code/projects/Diversity/README.md
- code/projects/Diversity/scripts/
- code/projects/Diversity/scripts/eval_scripts/
- code/projects/Diversity/scripts/eval_scripts/only_eval_test_n_bs.sh
- code/projects/Diversity/scripts/eval_scripts/only_eval_test_n_dbst.sh
- code/projects/Diversity/scripts/eval_scripts/only_eval_test_n_sp.sh
- code/projects/Diversity/scripts/eval_scripts/only_eval_test_n_topk.sh
- code/projects/Diversity/scripts/eval_scripts/only_eval_test_n_topp.sh
- code/projects/Diversity/scripts/eval_scripts/only_gen_test_n_bs.sh
- code/projects/Diversity/scripts/eval_scripts/only_gen_test_n_dbst.sh
- code/projects/Diversity/scripts/eval_scripts/only_gen_test_n_sp.sh
- code/projects/Diversity/scripts/eval_scripts/only_gen_test_n_topk.sh
- code/projects/Diversity/scripts/eval_scripts/only_gen_test_n_topp.sh
- code/projects/Diversity/scripts/train_scripts/
- code/projects/Diversity/scripts/train_scripts/run_a2i2.sh
- code/projects/Diversity/scripts/train_scripts/run_a2i2_npg.sh
- code/projects/Diversity/scripts/train_scripts/run_a2i2_pgg.sh
- code/projects/Diversity/scripts/train_scripts/run_a2i2_sf_npg.sh
- code/projects/Diversity/scripts/train_scripts/run_a2i2l.sh
- code/projects/Diversity/scripts/train_scripts/run_a2i2l_npg.sh
- code/projects/Diversity/scripts/train_scripts/run_a2i2l_sf_npg.sh
- code/projects/Diversity/scripts/train_scripts/run_fc.sh
- code/projects/Diversity/scripts/train_scripts/run_fc_npg.sh
- code/projects/Diversity/scripts/train_scripts/run_td.sh
- code/projects/Diversity/scripts/train_scripts/run_td_npg.sh
- code/projects/Diversity/scripts/train_scripts/run_transf.sh
- code/projects/Diversity/scripts/train_scripts/run_transf_npg.sh
- code/projects/Diversity/scripts/train_scripts/run_transf_sf_npg.sh
- code/projects/NewSelfCritical/
- code/projects/NewSelfCritical/README.md
- code/scripts/
- code/scripts/build_bpe_subword_nmt.py
- code/scripts/copy_model.sh
- code/scripts/dump_to_h5df.py
- code/scripts/dump_to_lmdb.py
- code/scripts/make_bu_data.py
- code/scripts/prepro_feats.py
- code/scripts/prepro_labels.py
- code/scripts/prepro_ngrams.py
- code/scripts/prepro_reference_json.py
- code/setup.py
- code/train.py
- code/train_pl.py
- code/utils/
- code/utils/__init__.py
- code/utils/config.py
- code/utils/div_utils.py
- code/utils/eval_multi.py
- code/utils/eval_utils.py
- code/utils/misc.py
- code/utils/opts.py
- code/utils/resnet.py
- code/utils/resnet_utils.py
- code/utils/rewards.py
- code/vis/
- code/vis/imgs/
- code/vis/imgs/dummy
- code/vis/index.html
- code/vis/jquery-1.8.3.min.js
- code/vis/vis.json
- data
