# Supplementary material for: An improved image processing algorithm for visual characteristics in graphic design
Source: PeerJ Comput Sci. 2023 May 18;9:e1372. doi: 10.7717/peerj-cs.1372 (PMC10280471; doi:10.7717/peerj-cs.1372)
Supplement: Supplemental Information 1 [file peerj-cs-09-1372-s001.zip › code/cls_pre.py]

"""
Preprocess a raw json dataset into hdf5/json files for use in data_loader.py

Input: json file that has the form
[{ file_path: 'path/img.jpg', captions: ['a caption', ...] }, ...]
example element in this list would look like
{'captions': [u'A man with a red helmet on a small moped on a dirt road. ', u'Man riding a motor bike on a dirt road on the countryside.', u'A man riding on the back of a motorcycle.', u'A dirt path with a young person on a motor bike rests to the foreground of a verdant area with a bridge and a background of cloud-wreathed mountains. ', u'A man in a red shirt and a red hat is on a motorcycle on a hill side.'], 'file_path': u'val2014/COCO_val2014_000000391895.jpg', 'id': 391895}

This script reads this json, does some basic preprocessing on the captions
(e.g. lowercase, etc.), creates a special UNK token, and encodes everything to arrays

Output: a json file and an hdf5 file
The hdf5 file contains several fields:
/labels is (M,max_length) uint32 array of encoded labels, zero padded
/label_start_ix and /label_end_ix are (N,) uint32 arrays of pointers to the
  first and last indices (in range 1..M) of labels for each image
/label_length stores the length of the sequence for each of the M sequences

The json file has a dict that contains:
- an 'ix_to_word' field storing the vocab in form {ix:'word'}, where ix is 1-indexed
- an 'images' field that is a list holding auxiliary information for each image,
  such as in particular the 'split' it was assigned to.
"""

from __future__ import absolute_import
from __future__ import division
from __future__ import print_function

import os
import json
import argparse
from random import shuffle, seed
import string
# non-standard dependencies:
import h5py
import numpy as np
import torch
import torchvision.models as models
import skimage.io
from PIL import Image
from tqdm import tqdm

def build_vocab(imgs, params):
    count_thr = params['word_count_threshold']

    # count up the number of words
    counts = {}
    for img in imgs:
        for sent in img['sentences']:
            for w in sent['tokens']:
                counts[w] = counts.get(w, 0) + 1
    cw = sorted([(count, w) for w, count in counts.items()], reverse=True)
    print('top words and their counts:')
    print('\n'.join(map(str, cw[:20])))

    # print some stats
    total_words = sum(counts.values())
    print('total words:', total_words)
    bad_words = [w for w, n in counts.items() if n <= count_thr]
    vocab = [w for w, n in counts.items() if n > count_thr]
    bad_count = sum(counts[w] for w in bad_words)
    print('number of bad words: %d/%d = %.2f%%' % (len(bad_words), len(counts), len(bad_words) * 100.0 / len(counts)))
    print('number of words in vocab would be %d' % (len(vocab),))
    print('number of UNKs: %d/%d = %.2f%%' % (bad_count, total_words, bad_count * 100.0 / total_words))

    # lets look at the distribution of lengths as well
    sent_lengths = {}
    for img in imgs:
        for sent in img['sentences']:
            txt = sent['tokens']
            nw = len(txt)
            sent_lengths[nw] = sent_lengths.get(nw, 0) + 1
    max_len = max(sent_lengths.keys())
    print('max length sentence in raw data: ', max_len)
    print('sentence length distribution (count, number of words):')
    sum_len = sum(sent_lengths.values())
    for i in range(max_len + 1):
        print('%2d: %10d   %f%%' % (i, sent_lengths.get(i, 0), sent_lengths.get(i, 0) * 100.0 / sum_len))

    # lets now produce the final annotations
    if bad_count > 0:
        # additional special UNK token we will use below to map infrequent words to
        print('inserting the special UNK token')
        vocab.append('UNK')

    for img in imgs:
        img['final_captions'] = []
        for sent in img['sentences']:
            txt = sent['tokens']
            caption = [w if counts.get(w, 0) > count_thr else 'UNK' for w in txt]
            img['final_captions'].append(caption)

    return vocab


def main(params):
    imgs = json.load(open(params['input_json'], 'r'))
    imgs = imgs['images']

    seed(123)  # make reproducible

    # create the vocab
    vocab = build_vocab(imgs, params)
    itow = {i + 1: w for i, w in enumerate(vocab)}  # a 1-indexed vocab translation table
    wtoi = {w: i + 1 for i, w in enumerate(vocab)}  # inverse table


    u = 0
    v = 0
    files = os.listdir('data/cocobu_box')
    with tqdm(total=len(files)) as pbar:
        for name in files:
            list = []
            ex= []
            attr = np.load('data/cocobu_box/{}'.format(name), allow_pickle=True).item()
            for m in range(len(attr['objects'])):

                if len(attr['objects'][m]['class'].split()) > 1:
                    tmp = []
                    for n in attr['objects'][m]['class'].split():
                        if wtoi.__contains__(n):
                            tmp.append(wtoi[n])
                        else:
                            tmp.append(10369)
                    if 10369 in tmp:
                        v += 1
                        list.append(10369)
                        ex.append(0)
                    else:
                        if len(tmp) > 2:
                            print('cunzai san ci cizu')
                        list.append(tmp[-1])
                        ex.append(tmp[0])
                else:
                    if wtoi.__contains__(attr['objects'][m]['class']):
                        list.append(wtoi[attr['objects'][m]['class']])
                    else:
                        list.append(10369)
                        v += 1
                    ex.append(0)
                u += 1
                #print('cannot find class in key, is {}'.format(attr['objects'][m]['class']))
            np.save('data/cocobu_clslab/{}'.format(name), list)
            np.save('data/cocobu_clslab/ex_{}'.format(name), ex)
            pbar.update(1)
    print('percent is',v/u)


if __name__ == "__main__":
    parser = argparse.ArgumentParser()

    # input json
    parser.add_argument('--input_json', default='data/dataset_coco.json', help='input json file to process into hdf5')
    parser.add_argument('--output_json', default='data/cocotalk.json', help='output json file')
    parser.add_argument('--output_h5', default='data/cocotalk', help='output h5 file')
    parser.add_argument('--images_root', default='',
                        help='root location in which images are stored, to be prepended to file_path in input json')

    # options
    parser.add_argument('--max_length', default=16, type=int,
                        help='max length of a caption, in number of words. captions longer than this get clipped.')
    parser.add_argument('--word_count_threshold', default=4, type=int,
                        help='only words that occur more than this number of times will be put in vocab')

    args = parser.parse_args()
    params = vars(args)  # convert to ordinary dict
    print('parsed input parameters:')
    print(json.dumps(params, indent=2))
    main(params)
