# Supplementary material for: An improved image processing algorithm for visual characteristics in graphic design
Source: PeerJ Comput Sci. 2023 May 18;9:e1372. doi: 10.7717/peerj-cs.1372 (PMC10280471; doi:10.7717/peerj-cs.1372)
Supplement: Supplemental Information 1 [file peerj-cs-09-1372-s001.zip › code/configs/transformer/transformer.yml]

caption_model: transformer
noamopt: true
noamopt_warmup: 20000
label_smoothing: 0.0
input_json: data/cocotalk.json
input_label_h5: data/cocotalk_label.h5
input_att_dir: data/cocobu_att
input_box_dir: data/cocobu_clslab
seq_per_img: 5
batch_size: 10
learning_rate: 0.0005


# will be ignored
num_layers: 6
input_encoding_size: 512
rnn_size: 2054

# Transformer config
N_enc: 6
N_dec: 6
d_model: 512
d_ff: 2054
num_att_heads: 8
dropout: 0.1
ablation: 1


learning_rate_decay_start: 0
scheduled_sampling_start: -1 
save_checkpoint_every: 3000
language_eval: 1
val_images_use: 5000
max_epochs: 15
train_sample_n: 5

REFORWARD: false
