# Supplementary material for: An improved image processing algorithm for visual characteristics in graphic design
Source: PeerJ Comput Sci. 2023 May 18;9:e1372. doi: 10.7717/peerj-cs.1372 (PMC10280471; doi:10.7717/peerj-cs.1372)
Supplement: Supplemental Information 1 [file peerj-cs-09-1372-s001.zip › code/configs/transformer/transformer_nsc.yml]

_BASE_: transformer.yml
reduce_on_plateau: true
noamopt: false
learning_rate: 0.00001
learning_rate_decay_start: -1


do_nsc: true
self_critical_after: -1
structure_after: 15
train_sample_n: 5
structure_loss_weight: 1
structure_loss_type: new_self_critical

max_epochs: 50
