# Supplementary material for: An improved image processing algorithm for visual characteristics in graphic design
Source: PeerJ Comput Sci. 2023 May 18;9:e1372. doi: 10.7717/peerj-cs.1372 (PMC10280471; doi:10.7717/peerj-cs.1372)
Supplement: Supplemental Information 1 [file peerj-cs-09-1372-s001.zip › code/configs/transformer/transformer_scl.yml]

_BASE_: transformer.yml
reduce_on_plateau: false
noamopt: false
learning_rate: 0.000005
learning_rate_decay_start: -1

do_sc: true
self_critical_after: 15
max_epochs: 50
