# Supplementary material for: An improved image processing algorithm for visual characteristics in graphic design
Source: PeerJ Comput Sci. 2023 May 18;9:e1372. doi: 10.7717/peerj-cs.1372 (PMC10280471; doi:10.7717/peerj-cs.1372)
Supplement: Supplemental Information 1 [file peerj-cs-09-1372-s001.zip › code/configs/transformer/transformer_step.yml]

_BASE_: transformer.yml
# from https://arxiv.org/pdf/2003.08897.pdf
noamopt: false
use_warmup: true
noamopt_warmup: 33000
learning_rate: 0.0003
learning_rate_decay_rate: 0.5
learning_rate_decay_start: 3
