# Supplementary material for: An improved image processing algorithm for visual characteristics in graphic design
Source: PeerJ Comput Sci. 2023 May 18;9:e1372. doi: 10.7717/peerj-cs.1372 (PMC10280471; doi:10.7717/peerj-cs.1372)
Supplement: Supplemental Information 1 [file peerj-cs-09-1372-s001.zip › code/data/dataloaderraw.py]

from __future__ import absolute_import
from __future__ import division
from __future__ import print_function

import json
import h5py
import os
import numpy as np
import random
import torch
import skimage
import skimage.io
import scipy.misc

from torchvision import transforms as trn
preprocess = trn.Compose([
        #trn.ToTensor(),
        trn.Normalize([0.485, 0.456, 0.406], [0.229, 0.224, 0.225])
])

from ..utils.resnet_utils import myResnet
from ..utils import resnet

class DataLoaderRaw():
    
    def __init__(self, opt):
        self.opt = opt
        self.coco_json = opt.get('coco_json', '')
        self.folder_path = opt.get('folder_path', '')

        self.batch_size = opt.get('batch_size', 1)
        self.seq_per_img = 1

        # Load resnet
        self.cnn_model = opt.get('cnn_model', 'resnet101')
        self.my_resnet = getattr(resnet, self.cnn_model)()
        self.my_resnet.load_state_dict(torch.load('./data/imagenet_weights/'+self.cnn_model+'.pth'))
        self.my_resnet = myResnet(self.my_resnet)
        self.my_resnet.cuda()
        self.my_resnet.eval()


        # load the json file which contains additional information about the dataset
        print('DataLoaderRaw loading images from folder: ', self.folder_path)

        self.files = []
        self.ids = []

        print(len(self.coco_json))
        if len(self.coco_json) > 0:
            print('reading from ' + opt.coco_json)
            # read in filenames from the coco-style json file
            self.coco_annotation = json.load(open(self.coco_json))
            for k,v in enumerate(self.coco_annotation['images']):
                fullpath = os.path.join(self.folder_path, v['file_name'])
                self.files.append(fullpath)
                self.ids.append(v['id'])
        else:
            # read in all the filenames from the folder
            print('listing all images in directory ' + self.folder_path)
            def isImage(f):
                supportedExt = ['.jpg','.JPG','.jpeg','.JPEG','.png','.PNG','.ppm','.PPM']
                for ext in supportedExt:
                    start_idx = f.rfind(ext)
                    if start_idx >= 0 and start_idx + len(ext) == len(f):
                        return True
                return False

            n = 1
            for root, dirs, files in os.walk(self.folder_path, topdown=False):
                for file in files:
                    fullpath = os.path.join(self.folder_path, file)
                    if isImage(fullpath):
                        self.files.append(fullpath)
                        self.ids.append(str(n)) # just order them sequentially
                        n = n + 1

        self.N = len(self.files)
        print('DataLoaderRaw found ', self.N, ' images')

        self.iterator = 0

        # Nasty
        self.dataset = self  # to fix the bug in eval

    def get_batch(self, split, batch_size=None):
        batch_size = batch_size or self.batch_size

        # pick an index of the datapoint to load next
        fc_batch = np.ndarray((batch_size, 2048), dtype = 'float32')
        att_batch = np.ndarray((batch_size, 14, 14, 2048), dtype = 'float32')
        max_index = self.N
        wrapped = False
        infos = []

        for i in range(batch_size):
            ri = self.iterator
            ri_next = ri + 1
            if ri_next >= max_index:
                ri_next = 0
                wrapped = True
                # wrap back around
            self.iterator = ri_next

            img = skimage.io.imread(self.files[ri])

            if len(img.shape) == 2:
                img = img[:,:,np.newaxis]
                img = np.concatenate((img, img, img), axis=2)

            img = img[:,:,:3].astype('float32')/255.0
            img = torch.from_numpy(img.transpose([2,0,1])).cuda()
            img = preprocess(img)
            with torch.no_grad():
                tmp_fc, tmp_att = self.my_resnet(img)

            fc_batch[i] = tmp_fc.data.cpu().float().numpy()
            att_batch[i] = tmp_att.data.cpu().float().numpy()

            info_struct = {}
            info_struct['id'] = self.ids[ri]
            info_struct['file_path'] = self.files[ri]
            infos.append(info_struct)

        data = {}
        data['fc_feats'] = fc_batch
        data['att_feats'] = att_batch.reshape(batch_size, -1, 2048)
        data['labels'] = np.zeros([batch_size, 0])
        data['masks'] = None
        data['att_masks'] = None
        data['bounds'] = {'it_pos_now': self.iterator, 'it_max': self.N, 'wrapped': wrapped}
        data['infos'] = infos

        data = {k:torch.from_numpy(v) if type(v) is np.ndarray else v for k,v in data.items()} # Turn all ndarray to torch tensor

        return data

    def reset_iterator(self, split):
        self.iterator = 0

    def get_vocab_size(self):
        return len(self.ix_to_word)

    def get_vocab(self):
        return self.ix_to_word
        
