# Supplementary material for: An improved image processing algorithm for visual characteristics in graphic design
Source: PeerJ Comput Sci. 2023 May 18;9:e1372. doi: 10.7717/peerj-cs.1372 (PMC10280471; doi:10.7717/peerj-cs.1372)
Supplement: Supplemental Information 1 [file peerj-cs-09-1372-s001.zip › code/models/utils.py]

import torch

def repeat_tensors(n, x):
    """
    For a tensor of size Bx..., we repeat it n times, and make it Bnx...
    For collections, do nested repeat
    """
    if torch.is_tensor(x):
        x = x.unsqueeze(1) # Bx1x...
        x = x.expand(-1, n, *([-1]*len(x.shape[2:]))) # Bxnx...
        x = x.reshape(x.shape[0]*n, *x.shape[2:]) # Bnx...
    elif type(x) is list or type(x) is tuple:
        x = [repeat_tensors(n, _) for _ in x]
    return x


def split_tensors(n, x):
    if torch.is_tensor(x):
        assert x.shape[0] % n == 0
        x = x.reshape(x.shape[0] // n, n, *x.shape[1:]).unbind(1)
    elif type(x) is list or type(x) is tuple:
        x = [split_tensors(n, _) for _ in x]
    elif x is None:
        x = [None] * n
    return x
