# Supplementary material for: An improved image processing algorithm for visual characteristics in graphic design
Source: PeerJ Comput Sci. 2023 May 18;9:e1372. doi: 10.7717/peerj-cs.1372 (PMC10280471; doi:10.7717/peerj-cs.1372)
Supplement: Supplemental Information 1 [file peerj-cs-09-1372-s001.zip › code/projects/Diversity/scripts/eval_scripts/only_eval_test_n_sp.sh]

#! /bin/sh
id=$1

python eval.py --image_root /share/data/vision-greg/coco/ --batch_size 100 --dump_images 0 --num_images -1 --split test  --model log_$id/model-best.pth --only_lang_eval 1 --language_eval 1 --beam_size 5 --sample_n $3 --temperature $2 --sample_method greedy --sample_n_method sample --infos_path log_$id/infos_$id-best.pkl --id $4$id"_sp_"$2_$3
