# Supplementary material for: An improved image processing algorithm for visual characteristics in graphic design
Source: PeerJ Comput Sci. 2023 May 18;9:e1372. doi: 10.7717/peerj-cs.1372 (PMC10280471; doi:10.7717/peerj-cs.1372)
Supplement: Supplemental Information 1 [file peerj-cs-09-1372-s001.zip › code/projects/Diversity/scripts/train_scripts/run_a2i2_pgg.sh]

#! /bin/sh

id="a2i2_pgg_"$1
ckpt_path="log_"$id

if [ ! -d $ckpt_path ]; then
  bash scripts/copy_model.sh a2i2 $id
fi

start_from="--start_from "$ckpt_path

python train.py --id $id --caption_model att2in2 --input_json data/cocotalk.json --input_label_h5 data/cocotalk_label.h5 --input_fc_dir data/cocobu_fc --input_att_dir data/cocobu_att --seq_per_img 5 --batch_size 10 --learning_rate 4.294967296000003e-05 --checkpoint_path $ckpt_path $start_from --save_checkpoint_every 3000 --language_eval 1 --val_images_use 5000 --max_epochs 50 --structure_after 28 --structure_sample_n 3 --structure_loss_weight $1 --structure_loss_type policy_gradient 
