# Supplementary material for: An improved image processing algorithm for visual characteristics in graphic design
Source: PeerJ Comput Sci. 2023 May 18;9:e1372. doi: 10.7717/peerj-cs.1372 (PMC10280471; doi:10.7717/peerj-cs.1372)
Supplement: Supplemental Information 1 [file peerj-cs-09-1372-s001.zip › code/scripts/build_bpe_subword_nmt.py]

"""
Preprocess a raw json dataset into hdf5/json files for use in data_loader.lua

Input: json file that has the form
[{ file_path: 'path/img.jpg', captions: ['a caption', ...] }, ...]
example element in this list would look like
{'captions': [u'A man with a red helmet on a small moped on a dirt road. ', u'Man riding a motor bike on a dirt road on the countryside.', u'A man riding on the back of a motorcycle.', u'A dirt path with a young person on a motor bike rests to the foreground of a verdant area with a bridge and a background of cloud-wreathed mountains. ', u'A man in a red shirt and a red hat is on a motorcycle on a hill side.'], 'file_path': u'val2014/COCO_val2014_000000391895.jpg', 'id': 391895}

This script reads this json, does some basic preprocessing on the captions
(e.g. lowercase, etc.), creates a special UNK token, and encodes everything to arrays

Output: a json file and an hdf5 file
The hdf5 file contains several fields:
/labels is (M,max_length) uint32 array of encoded labels, zero padded
/label_start_ix and /label_end_ix are (N,) uint32 arrays of pointers to the 
  first and last indices (in range 1..M) of labels for each image
/label_length stores the length of the sequence for each of the M sequences

The json file has a dict that contains:
- an 'ix_to_word' field storing the vocab in form {ix:'word'}, where ix is 1-indexed
- an 'images' field that is a list holding auxiliary information for each image, 
  such as in particular the 'split' it was assigned to.
"""

from __future__ import absolute_import
from __future__ import division
from __future__ import print_function

import os
import json
import argparse
from random import shuffle, seed
import string
# non-standard dependencies:
import h5py
import numpy as np
import torch
import torchvision.models as models
import skimage.io
from PIL import Image

import codecs
import tempfile
from subword_nmt import learn_bpe, apply_bpe

# python scripts/build_bpe_subword_nmt.py --input_json data/dataset_coco.json --output_json data/cocotalkbpe.json --output_h5 data/cocotalkbpe

def build_vocab(imgs, params):
	# count up the number of words
	captions = []
	for img in imgs:
		for sent in img['sentences']:
			captions.append(' '.join(sent['tokens']))
	captions='\n'.join(captions)
	all_captions = tempfile.NamedTemporaryFile(delete=False)
	all_captions.close()
	with open(all_captions.name, 'w') as txt_file:
		txt_file.write(captions)

	#
	codecs_output = tempfile.NamedTemporaryFile(delete=False)
	codecs_output.close()
	with codecs.open(codecs_output.name, 'w', encoding='UTF-8') as output:
		learn_bpe.learn_bpe(codecs.open(all_captions.name, encoding='UTF-8'), output, params['symbol_count'])

	with codecs.open(codecs_output.name, encoding='UTF-8') as codes:
		bpe = apply_bpe.BPE(codes)

	tmp = tempfile.NamedTemporaryFile(delete=False)
	tmp.close()

	tmpout = codecs.open(tmp.name, 'w', encoding='UTF-8')

	for _, img in enumerate(imgs):
		img['final_captions'] = []
		for sent in img['sentences']:
			txt = ' '.join(sent['tokens'])
			txt = bpe.segment(txt).strip()
			img['final_captions'].append(txt.split(' '))
			tmpout.write(txt)
			tmpout.write('\n')
			if _ < 20:
				print(txt)

	tmpout.close()
	tmpin = codecs.open(tmp.name, encoding='UTF-8')

	vocab = learn_bpe.get_vocabulary(tmpin)
	vocab = sorted(vocab.keys(), key=lambda x: vocab[x], reverse=True)

	# Always insert UNK
	print('inserting the special UNK token')
	vocab.append('UNK')

	print('Vocab size:', len(vocab))

	os.remove(all_captions.name)
	with open(codecs_output.name, 'r') as codes:
		bpe = codes.read()
	os.remove(codecs_output.name)
	os.remove(tmp.name)

	return vocab, bpe

def encode_captions(imgs, params, wtoi):
	""" 
	encode all captions into one large array, which will be 1-indexed.
	also produces label_start_ix and label_end_ix which store 1-indexed 
	and inclusive (Lua-style) pointers to the first and last caption for
	each image in the dataset.
	"""

	max_length = params['max_length']
	N = len(imgs)
	M = sum(len(img['final_captions']) for img in imgs) # total number of captions

	label_arrays = []
	label_start_ix = np.zeros(N, dtype='uint32') # note: these will be one-indexed
	label_end_ix = np.zeros(N, dtype='uint32')
	label_length = np.zeros(M, dtype='uint32')
	caption_counter = 0
	counter = 1
	for i,img in enumerate(imgs):
		n = len(img['final_captions'])
		assert n > 0, 'error: some image has no captions'

		Li = np.zeros((n, max_length), dtype='uint32')
		for j,s in enumerate(img['final_captions']):
			label_length[caption_counter] = min(max_length, len(s)) # record the length of this sequence
			caption_counter += 1
			for k,w in enumerate(s):
				if k < max_length:
					Li[j,k] = wtoi[w]

		# note: word indices are 1-indexed, and captions are padded with zeros
		label_arrays.append(Li)
		label_start_ix[i] = counter
		label_end_ix[i] = counter + n - 1
		
		counter += n
	
	L = np.concatenate(label_arrays, axis=0) # put all the labels together
	assert L.shape[0] == M, 'lengths don\'t match? that\'s weird'
	assert np.all(label_length > 0), 'error: some caption had no words?'

	print('encoded captions to array of size ', L.shape)
	return L, label_start_ix, label_end_ix, label_length

def main(params):

	imgs = json.load(open(params['input_json'], 'r'))
	imgs = imgs['images']

	seed(123) # make reproducible
	
	# create the vocab
	vocab, bpe = build_vocab(imgs, params)
	itow = {i+1:w for i,w in enumerate(vocab)} # a 1-indexed vocab translation table
	wtoi = {w:i+1 for i,w in enumerate(vocab)} # inverse table
	
	# encode captions in large arrays, ready to ship to hdf5 file
	L, label_start_ix, label_end_ix, label_length = encode_captions(imgs, params, wtoi)

	# create output h5 file
	N = len(imgs)
	f_lb = h5py.File(params['output_h5']+'_label.h5', "w")
	f_lb.create_dataset("labels", dtype='uint32', data=L)
	f_lb.create_dataset("label_start_ix", dtype='uint32', data=label_start_ix)
	f_lb.create_dataset("label_end_ix", dtype='uint32', data=label_end_ix)
	f_lb.create_dataset("label_length", dtype='uint32', data=label_length)
	f_lb.close()

	# create output json file
	out = {}
	out['ix_to_word'] = itow # encode the (1-indexed) vocab
	out['images'] = []
	out['bpe'] = bpe
	for i,img in enumerate(imgs):
		
		jimg = {}
		jimg['split'] = img['split']
		if 'filename' in img: jimg['file_path'] = os.path.join(img['filepath'], img['filename']) # copy it over, might need
		if 'cocoid' in img: jimg['id'] = img['cocoid'] # copy over & mantain an id, if present (e.g. coco ids, useful)
		
		if params['images_root'] != '':
			with Image.open(os.path.join(params['images_root'], img['filepath'], img['filename'])) as _img:
				jimg['width'], jimg['height'] = _img.size

		out['images'].append(jimg)
	
	json.dump(out, open(params['output_json'], 'w'))
	print('wrote ', params['output_json'])

if __name__ == "__main__":

	parser = argparse.ArgumentParser()

	# input json
	parser.add_argument('--input_json', required=True, help='input json file to process into hdf5')
	parser.add_argument('--output_json', default='data.json', help='output json file')
	parser.add_argument('--output_h5', default='data', help='output h5 file')
	parser.add_argument('--images_root', default='', help='root location in which images are stored, to be prepended to file_path in input json')

	# options
	parser.add_argument('--max_length', default=16, type=int, help='max length of a caption, in number of words. captions longer than this get clipped.')
	parser.add_argument('--symbol_count', default=10000, type=int, help='only words that occur more than this number of times will be put in vocab')

	args = parser.parse_args()
	params = vars(args) # convert to ordinary dict
	print('parsed input parameters:')
	print(json.dumps(params, indent = 2))
	main(params)
