# Supplementary material for: An improved image processing algorithm for visual characteristics in graphic design
Source: PeerJ Comput Sci. 2023 May 18;9:e1372. doi: 10.7717/peerj-cs.1372 (PMC10280471; doi:10.7717/peerj-cs.1372)
Supplement: Supplemental Information 1 [file peerj-cs-09-1372-s001.zip › code/scripts/copy_model.sh]

#!/bin/sh

if [ ! -d log_$2 ]; then
cp -r log_$1 log_$2
cd log_$2
mv infos_$1-best.pkl infos_$2-best.pkl 
mv infos_$1.pkl infos_$2.pkl 
cd ../
fi
