# Supplementary material for: An improved image processing algorithm for visual characteristics in graphic design
Source: PeerJ Comput Sci. 2023 May 18;9:e1372. doi: 10.7717/peerj-cs.1372 (PMC10280471; doi:10.7717/peerj-cs.1372)
Supplement: Supplemental Information 1 [file peerj-cs-09-1372-s001.zip › code/scripts/dump_to_lmdb.py]

# copy from https://github.com/Lyken17/Efficient-PyTorch/tools

from __future__ import absolute_import
from __future__ import division
from __future__ import print_function

import os
import os.path as osp
import os, sys
import os.path as osp
from PIL import Image
import six
import string

import lmdb
import pickle
import tqdm
import numpy as np
import argparse
import json

import torch
import torch.utils.data as data
from torch.utils.data import DataLoader

import csv
csv.field_size_limit(sys.maxsize)
FIELDNAMES = ['image_id', 'status']

class FolderLMDB(data.Dataset):
    def __init__(self, db_path, fn_list=None):
        self.db_path = db_path
        self.env = lmdb.open(db_path, subdir=osp.isdir(db_path),
                             readonly=True, lock=False,
                             readahead=False, meminit=False)
        if fn_list is not None:
            self.length = len(fn_list)
            self.keys = fn_list
        else:
            raise Error

    def __getitem__(self, index):
        env = self.env
        with env.begin(write=False) as txn:
            byteflow = txn.get(self.keys[index].encode())

        # load image
        imgbuf = byteflow
        buf = six.BytesIO()
        buf.write(imgbuf)
        buf.seek(0)
        try:
            if args.extension == '.npz':
                feat = np.load(buf)['feat']
            else:
                feat = np.load(buf)
        except Exception as e:
            print(self.keys[index], e)
            return None

        return feat

    def __len__(self):
        return self.length

    def __repr__(self):
        return self.__class__.__name__ + ' (' + self.db_path + ')'


def make_dataset(dir, extension):
    images = []
    dir = os.path.expanduser(dir)
    for root, _, fnames in sorted(os.walk(dir)):
        for fname in sorted(fnames):
            if has_file_allowed_extension(fname, [extension]):
                path = os.path.join(root, fname)
                images.append(path)

    return images


def raw_reader(path):
    with open(path, 'rb') as f:
        bin_data = f.read()
    return bin_data


def raw_npz_reader(path):
    with open(path, 'rb') as f:
        bin_data = f.read()
    try:
        npz_data = np.load(six.BytesIO(bin_data))['feat']
    except Exception as e:
        print(path)
        npz_data = None
        print(e)
    return bin_data, npz_data


def raw_npy_reader(path):
    with open(path, 'rb') as f:
        bin_data = f.read()
    try:
        npy_data = np.load(six.BytesIO(bin_data))
    except Exception as e:
        print(path)
        npy_data = None
        print(e)
    return bin_data, npy_data


class Folder(data.Dataset):

    def __init__(self, root, loader, extension, fn_list=None):
        super(Folder, self).__init__()
        self.root = root
        if fn_list:
            samples = [os.path.join(root, str(_)+extension) for _ in fn_list]
        else:
            samples = make_dataset(self.root, extension)

        self.loader = loader
        self.extension = extension
        self.samples = samples

    def __getitem__(self, index):
        """
        Args:
            index (int): Index
        Returns:
            tuple: (sample, target) where target is class_index of the target class.
        """
        path = self.samples[index]
        sample = self.loader(path)

        return (path.split('/')[-1].split('.')[0],) + sample

    def __len__(self):
        return len(self.samples)


def folder2lmdb(dpath, fn_list, write_frequency=5000):
    directory = osp.expanduser(osp.join(dpath))
    print("Loading dataset from %s" % directory)
    if args.extension == '.npz':
        dataset = Folder(directory, loader=raw_npz_reader, extension='.npz',
                         fn_list=fn_list)
    else:
        dataset = Folder(directory, loader=raw_npy_reader, extension='.npy',
                         fn_list=fn_list)
    data_loader = DataLoader(dataset, num_workers=16, collate_fn=lambda x: x)

    # lmdb_path = osp.join(dpath, "%s.lmdb" % (directory.split('/')[-1]))
    lmdb_path = osp.join("%s.lmdb" % (directory))
    isdir = os.path.isdir(lmdb_path)

    print("Generate LMDB to %s" % lmdb_path)
    db = lmdb.open(lmdb_path, subdir=isdir,
                   map_size=1099511627776 * 2, readonly=False, 
                   meminit=False, map_async=True)

    txn = db.begin(write=True)

    tsvfile = open(args.output_file, 'a')
    writer = csv.DictWriter(tsvfile, delimiter='\t', fieldnames=FIELDNAMES)
    names = []
    all_keys = []
    for idx, data in enumerate(tqdm.tqdm(data_loader)):
        # print(type(data), data)
        name, byte, npz = data[0]
        if npz is not None:
            txn.put(name.encode(), byte)
            all_keys.append(name)
        names.append({'image_id': name, 'status': str(npz is not None)})
        if idx % write_frequency == 0:
            print("[%d/%d]" % (idx, len(data_loader)))
            print('writing')
            txn.commit()
            txn = db.begin(write=True)
            # write in tsv
            for name in names:
                writer.writerow(name)
            names = []
            tsvfile.flush()
            print('writing finished')
    # write all keys
    txn.put("keys".encode(), pickle.dumps(all_keys))
    # finish iterating through dataset
    txn.commit()
    for name in names:
        writer.writerow(name)
    tsvfile.flush()
    tsvfile.close()

    print("Flushing database ...")
    db.sync()
    db.close()

def parse_args():
    """
    Parse input arguments
    """
    parser = argparse.ArgumentParser(description='Generate bbox output from a Fast R-CNN network')
    # parser.add_argument('--json)
    parser.add_argument('--input_json', default='./data/dataset_coco.json', type=str)
    parser.add_argument('--output_file', default='.dump_cache.tsv', type=str)
    parser.add_argument('--folder', default='./data/cocobu_att', type=str)
    parser.add_argument('--extension', default='.npz', type=str)

    args = parser.parse_args()
    return args

if __name__ == "__main__":
    global args
    args = parse_args()

    args.output_file += args.folder.split('/')[-1]
    if args.folder.find('/') > 0:
        args.output_file = args.folder[:args.folder.rfind('/')+1]+args.output_file
    print(args.output_file)

    img_list = json.load(open(args.input_json, 'r'))['images']
    fn_list = [str(_['cocoid']) for _ in img_list]
    found_ids = set()
    try:
        with open(args.output_file, 'r') as tsvfile:
            reader = csv.DictReader(tsvfile, delimiter='\t', fieldnames=FIELDNAMES)
            for item in reader:
                if item['status'] == 'True':
                    found_ids.add(item['image_id'])
    except:
        pass
    fn_list = [_ for _ in fn_list if _ not in found_ids]
    folder2lmdb(args.folder, fn_list)

    # Test existing.
    found_ids = set()
    with open(args.output_file, 'r') as tsvfile:
        reader = csv.DictReader(tsvfile, delimiter='\t', fieldnames=FIELDNAMES)
        for item in reader:
            if item['status'] == 'True':
                found_ids.add(item['image_id'])

    folder_dataset = FolderLMDB(args.folder+'.lmdb', list(found_ids))
    data_loader = DataLoader(folder_dataset, num_workers=16, collate_fn=lambda x: x)
    for data in tqdm.tqdm(data_loader):
        assert data[0] is not None
