# Supplementary material for: An improved image processing algorithm for visual characteristics in graphic design
Source: PeerJ Comput Sci. 2023 May 18;9:e1372. doi: 10.7717/peerj-cs.1372 (PMC10280471; doi:10.7717/peerj-cs.1372)
Supplement: Supplemental Information 1 [file peerj-cs-09-1372-s001.zip › code/setup.py]

import setuptools

setuptools.setup(
    name="captioning",
    version="0.0.1",
    author="Ruotian Luo",
    author_email="rluo@ttic.edu",
    packages=setuptools.find_packages(),
)
