# Supplementary material for: An improved image processing algorithm for visual characteristics in graphic design
Source: PeerJ Comput Sci. 2023 May 18;9:e1372. doi: 10.7717/peerj-cs.1372 (PMC10280471; doi:10.7717/peerj-cs.1372)
Supplement: Supplemental Information 1 [file peerj-cs-09-1372-s001.zip › code/vis/vis.json]

[{"image_id": 391895, "caption": "a man riding a motorcycle down a dirt road", "perplexity": 0.12137895822525024, "entropy": 0.17025281488895416}, {"image_id": 60623, "caption": "a woman sitting at a table with a bowl of food", "perplexity": 0.07032879441976547, "entropy": 0.09678634256124496}, {"image_id": 483108, "caption": "a man riding a bike next to a train", "perplexity": 0.004053839016705751, "entropy": 0.02256784774363041}, {"image_id": 384213, "caption": "a kitchen with a sink and a window", "perplexity": 0.00023729716485831887, "entropy": 0.0021218617912381887}, {"image_id": 386164, "caption": "a bunch of wooden spoons on top of a table", "perplexity": 0.12032661586999893, "entropy": 0.2683439254760742}, {"image_id": 223648, "caption": "a wooden table with utensils on top of it", "perplexity": 0.09833019226789474, "entropy": 0.23800897598266602}, {"image_id": 403385, "caption": "a bathroom with a toilet and a sink", "perplexity": 0.003416940104216337, "entropy": 0.015421207062900066}, {"image_id": 294832, "caption": "a bathroom with a toilet and a shower", "perplexity": 0.0861608162522316, "entropy": 0.17956070601940155}, {"image_id": 462565, "caption": "a group of people riding bikes down a city street", "perplexity": 0.006800137925893068, "entropy": 0.03256351873278618}, {"image_id": 436141, "caption": "a bathroom with a toilet and a sink and a mirror", "perplexity": 0.07592540234327316, "entropy": 0.10949250310659409}, {"image_id": 192440, "caption": "a bathroom with a toilet and a sink", "perplexity": 0.015613850206136703, "entropy": 0.04426315799355507}, {"image_id": 1146, "caption": "a man wearing glasses and a suit and tie", "perplexity": 0.014502431266009808, "entropy": 0.06096041947603226}, {"image_id": 559665, "caption": "two men riding a motorcycle down a street", "perplexity": 0.14645910263061523, "entropy": 0.2508349120616913}, {"image_id": 394240, "caption": "a row of motorcycles parked on the side of a street", "perplexity": 0.10826242715120316, "entropy": 0.18100814521312714}, {"image_id": 491497, "caption": "a living room with a television and a table", "perplexity": 0.052331648766994476, "entropy": 0.14612439274787903}, {"image_id": 184791, "caption": "a picture of a vase and an orange on a table", "perplexity": 0.22652150690555573, "entropy": 0.5057678818702698}, {"image_id": 579664, "caption": "a bunch of bananas sitting on a table", "perplexity": 0.05659923329949379, "entropy": 0.1384562999010086}, {"image_id": 550529, "caption": "a motorcycle parked in a bar with bottles of wine", "perplexity": 0.08393998444080353, "entropy": 0.2880271375179291}, {"image_id": 348881, "caption": "an airplane sitting on top of an airport runway", "perplexity": 0.045699186623096466, "entropy": 0.14260226488113403}, {"image_id": 560623, "caption": "a group of airplanes parked at an airport", "perplexity": 0.09339136630296707, "entropy": 0.28245648741722107}, {"image_id": 561100, "caption": "a small blue plane sitting on top of a field", "perplexity": 0.15079635381698608, "entropy": 0.2024100422859192}, {"image_id": 354533, "caption": "a red motorcycle parked in a field with a herd of sheep", "perplexity": 0.15547062456607819, "entropy": 0.2540851831436157}, {"image_id": 334321, "caption": "a man sitting on a bench with a dog", "perplexity": 0.07317443192005157, "entropy": 0.11332223564386368}, {"image_id": 368117, "caption": "two traffic lights sitting on top of a pole", "perplexity": 0.2715851664543152, "entropy": 0.11011303961277008}, {"image_id": 165547, "caption": "a table with a vase of flowers on it", "perplexity": 0.14466966688632965, "entropy": 0.30189770460128784}, {"image_id": 455859, "caption": "a group of people walking down a street", "perplexity": 0.12798839807510376, "entropy": 0.23724102973937988}, {"image_id": 290570, "caption": "a herd of sheep standing in the snow", "perplexity": 0.07761828601360321, "entropy": 0.1425492763519287}, {"image_id": 281455, "caption": "a group of birds flying over a beach", "perplexity": 0.06850992888212204, "entropy": 0.10384264588356018}, {"image_id": 17756, "caption": "a boat with flags on the side of it", "perplexity": 0.11030004918575287, "entropy": 0.21713373064994812}, {"image_id": 305821, "caption": "two giraffes and other animals in a field", "perplexity": 0.01566845364868641, "entropy": 0.078471340239048}, {"image_id": 459374, "caption": "a yellow fire hydrant sitting on the side of a street", "perplexity": 0.03786681219935417, "entropy": 0.09611312299966812}, {"image_id": 208589, "caption": "a black bird sitting in a pot", "perplexity": 0.041301604360342026, "entropy": 0.13763460516929626}, {"image_id": 358342, "caption": "a building with a clock tower on top of it", "perplexity": 0.03924087807536125, "entropy": 0.07271861284971237}, {"image_id": 74711, "caption": "three ducks swimming in the water", "perplexity": 0.09528564661741257, "entropy": 0.2060052454471588}, {"image_id": 58636, "caption": "two street signs on top of a pole", "perplexity": 0.6513540744781494, "entropy": 0.127574622631073}, {"image_id": 197461, "caption": "a sheep standing on the side of a road", "perplexity": 0.03929833695292473, "entropy": 0.09134398400783539}, {"image_id": 165029, "caption": "two people standing in a room holding a snowboard", "perplexity": 0.1537058800458908, "entropy": 0.35931697487831116}, {"image_id": 336777, "caption": "a street sign in front of a building", "perplexity": 0.08176100254058838, "entropy": 0.2003670334815979}, {"image_id": 472795, "caption": "a cow standing on the side of a street", "perplexity": 0.03512183576822281, "entropy": 0.11198258399963379}, {"image_id": 182784, "caption": "a cow standing on the side of a street", "perplexity": 0.01236400194466114, "entropy": 0.04668820649385452}, {"image_id": 458052, "caption": "a cat eating a banana on the floor", "perplexity": 0.038106076419353485, "entropy": 0.1692502796649933}, {"image_id": 26942, "caption": "a cat sitting on a chair next to a cake", "perplexity": 0.08588914573192596, "entropy": 0.1548125296831131}, {"image_id": 418281, "caption": "a white cow standing in the grass in a field", "perplexity": 0.03856588527560234, "entropy": 0.11974969506263733}, {"image_id": 535292, "caption": "a black and white cow standing in the grass", "perplexity": 0.06112293526530266, "entropy": 0.10902806371450424}, {"image_id": 85329, "caption": "a picture of a woman wearing a shirt and tie", "perplexity": 0.06608935445547104, "entropy": 0.22182783484458923}, {"image_id": 451872, "caption": "a group of elephants standing next to a fence", "perplexity": 0.17226406931877136, "entropy": 0.26021403074264526}, {"image_id": 314294, "caption": "an elephant walking in the grass next to a tree", "perplexity": 0.08673376590013504, "entropy": 0.209716334939003}, {"image_id": 516750, "caption": "a boat sitting on the beach next to the ocean", "perplexity": 0.09377814084291458, "entropy": 0.25288310647010803}, {"image_id": 69946, "caption": "a group of boats are sitting in the water", "perplexity": 0.013024216517806053, "entropy": 0.06177126616239548}, {"image_id": 109005, "caption": "an elephant and other animals in a field", "perplexity": 0.03496863692998886, "entropy": 0.11570268124341965}, {"image_id": 553442, "caption": "a woman and a little girl sitting next to luggage", "perplexity": 0.1333264410495758, "entropy": 0.26764288544654846}, {"image_id": 261779, "caption": "a woman sitting on top of a suitcase", "perplexity": 0.0015414438676089048, "entropy": 0.010981451719999313}, {"image_id": 198448, "caption": "a woman sitting on a suitcase in the woods", "perplexity": 0.037122081965208054, "entropy": 0.12583594024181366}, {"image_id": 329717, "caption": "a baby sitting in a high chair in a bathroom", "perplexity": 0.0680185928940773, "entropy": 0.15084904432296753}, {"image_id": 341393, "caption": "a dog sitting in front of a swimming pool", "perplexity": 0.12235204875469208, "entropy": 0.20597653090953827}, {"image_id": 299319, "caption": "two people walking in the rain with umbrellas", "perplexity": 0.08334248512983322, "entropy": 0.14208437502384186}, {"image_id": 288955, "caption": "a black dog sitting on the floor with a plate of food", "perplexity": 0.048504538834095, "entropy": 0.15143297612667084}, {"image_id": 426578, "caption": "a person walking on a beach near the ocean", "perplexity": 0.12731018662452698, "entropy": 0.21998171508312225}, {"image_id": 64710, "caption": "a person walking on a dirt road with a rock formations", "perplexity": 0.18902380764484406, "entropy": 0.39329221844673157}, {"image_id": 180447, "caption": "a zebra grazing in the grass in a field", "perplexity": 0.010478341020643711, "entropy": 0.03923899680376053}, {"image_id": 75162, "caption": "a zebra standing in the snow in a field", "perplexity": 0.0018921991577371955, "entropy": 0.012180951423943043}, {"image_id": 516316, "caption": "three zebras grazing in the grass in a field", "perplexity": 0.06088992953300476, "entropy": 0.0951823964715004}, {"image_id": 562121, "caption": "a group of zebras standing in a field", "perplexity": 0.02971421740949154, "entropy": 0.08804657310247421}, {"image_id": 129637, "caption": "three horses standing next to each other", "perplexity": 0.13902530074119568, "entropy": 0.22244274616241455}, {"image_id": 444444, "caption": "a woman standing next to a horse", "perplexity": 0.00663782749325037, "entropy": 0.04120776802301407}, {"image_id": 503005, "caption": "a man riding a horse in a field", "perplexity": 0.0017309697577729821, "entropy": 0.012400317937135696}, {"image_id": 316795, "caption": "a woman standing next to a horse in the snow", "perplexity": 0.0076802074909210205, "entropy": 0.03558787330985069}, {"image_id": 375840, "caption": "a banana and oranges on top of a table", "perplexity": 0.3213222920894623, "entropy": 0.05729995295405388}, {"image_id": 147980, "caption": "a group of children playing baseball on a field", "perplexity": 0.04484071210026741, "entropy": 0.11212122440338135}, {"image_id": 34180, "caption": "a man holding a bunch of bananas", "perplexity": 0.06780931353569031, "entropy": 0.12411897629499435}, {"image_id": 169802, "caption": "a woman wearing a bunch of bananas", "perplexity": 0.12746009230613708, "entropy": 0.27958256006240845}, {"image_id": 430961, "caption": "a baseball player throwing a ball on a field", "perplexity": 0.00046513619599863887, "entropy": 0.0038054045289754868}, {"image_id": 570465, "caption": "a table with plates of food on it", "perplexity": 0.1060318797826767, "entropy": 0.19308285415172577}, {"image_id": 356708, "caption": "a man and a little girl on skis in the snow", "perplexity": 0.011356163769960403, "entropy": 0.043385475873947144}, {"image_id": 362368, "caption": "a young boy holding a bowl of food", "perplexity": 0.027270684018731117, "entropy": 0.10463754087686539}, {"image_id": 216228, "caption": "a woman riding a skateboard down a street", "perplexity": 0.00749565102159977, "entropy": 0.03689531981945038}, {"image_id": 448365, "caption": "a man doing a trick on a skateboard in the air", "perplexity": 0.028276415541768074, "entropy": 0.05625477433204651}, {"image_id": 472854, "caption": "two young men riding skateboards down a street", "perplexity": 0.05619949847459793, "entropy": 0.2005099058151245}, {"image_id": 127451, "caption": "two men riding snowboards down a snow covered slope", "perplexity": 0.07896716147661209, "entropy": 0.1950957030057907}, {"image_id": 299116, "caption": "a little girl sitting at a table eating a hot dog", "perplexity": 0.004026367794722319, "entropy": 0.025188902392983437}, {"image_id": 66412, "caption": "a man holding a snowboard in a room", "perplexity": 0.0008307601092383265, "entropy": 0.00656829634681344}, {"image_id": 410002, "caption": "a bunch of donuts in a display case", "perplexity": 0.024614475667476654, "entropy": 0.10679559409618378}, {"image_id": 507065, "caption": "a young boy eating a piece of food", "perplexity": 0.09809520840644836, "entropy": 0.2626344859600067}, {"image_id": 415746, "caption": "a bunch of pastries in a display case", "perplexity": 0.03222828358411789, "entropy": 0.1272554248571396}, {"image_id": 71171, "caption": "a plate with a sandwich and a salad on a table", "perplexity": 0.00391197158023715, "entropy": 0.023737400770187378}, {"image_id": 292301, "caption": "a cup of coffee sitting on top of a table", "perplexity": 0.1774204820394516, "entropy": 0.1596371829509735}, {"image_id": 550627, "caption": "a box of donuts on display in a bakery", "perplexity": 0.2207600325345993, "entropy": 0.4495198130607605}, {"image_id": 244339, "caption": "a man holding a basketball in a room", "perplexity": 0.08030325919389725, "entropy": 0.16997092962265015}, {"image_id": 284350, "caption": "a woman standing in the water holding a surfboard", "perplexity": 0.02020697109401226, "entropy": 0.07330404222011566}, {"image_id": 309120, "caption": "a man playing with a soccer ball on a field", "perplexity": 0.0019106597173959017, "entropy": 0.013516625389456749}, {"image_id": 467477, "caption": "a man riding a wave on a surfboard in the ocean", "perplexity": 0.0002900300023611635, "entropy": 0.002508381614461541}, {"image_id": 154971, "caption": "a group of men playing soccer on a field", "perplexity": 0.0022331122308969498, "entropy": 0.01418871246278286}, {"image_id": 295837, "caption": "a woman standing in a kitchen with a cake", "perplexity": 0.061679936945438385, "entropy": 0.1364651620388031}, {"image_id": 321214, "caption": "a baby sitting at a table eating a piece of cake", "perplexity": 0.024865208193659782, "entropy": 0.06411793828010559}, {"image_id": 224757, "caption": "a group of children playing soccer on a field", "perplexity": 0.021400276571512222, "entropy": 0.0835372656583786}, {"image_id": 182245, "caption": "a man sitting at a table with a pizza", "perplexity": 0.00011581512080738321, "entropy": 0.0011744014918804169}, {"image_id": 199551, "caption": "a child laying on a bed", "perplexity": 0.22088856995105743, "entropy": 0.3530086874961853}, {"image_id": 239347, "caption": "a man and a woman laying in a bed", "perplexity": 0.016078975051641464, "entropy": 0.06226997449994087}, {"image_id": 353830, "caption": "a pizza with tomatoes and cheese in a box", "perplexity": 0.12075968086719513, "entropy": 0.26942867040634155}, {"image_id": 301102, "caption": "a pink tennis racket laying on top of it", "perplexity": 0.34096473455429077, "entropy": 0.3453831076622009}, {"image_id": 473237, "caption": "a little girl eating a slice of pizza", "perplexity": 0.017126914113759995, "entropy": 0.06945744156837463}, {"image_id": 190081, "caption": "a woman holding a tennis racket in a room", "perplexity": 0.000935871503315866, "entropy": 0.007471893914043903}, {"image_id": 207151, "caption": "two slices of pizza on a wooden cutting board", "perplexity": 0.05552725866436958, "entropy": 0.11953924596309662}, {"image_id": 371250, "caption": "a couch with pillows on top of it", "perplexity": 0.006941617466509342, "entropy": 0.04227174073457718}, {"image_id": 209868, "caption": "a young boy brushing his teeth with a toothbrush", "perplexity": 0.08530844748020172, "entropy": 0.24898052215576172}, {"image_id": 340175, "caption": "a living room with a couch and a table", "perplexity": 0.005523044615983963, "entropy": 0.02775976061820984}, {"image_id": 235597, "caption": "a group of men sitting at a desk with a computer", "perplexity": 0.009515785612165928, "entropy": 0.041174184530973434}, {"image_id": 503311, "caption": "a man flying a kite on the beach", "perplexity": 0.00975620374083519, "entropy": 0.04103173688054085}, {"image_id": 138477, "caption": "a person flying a kite in a field", "perplexity": 0.002428709762170911, "entropy": 0.01352079026401043}, {"image_id": 76292, "caption": "a man and a little girl sitting on a swing", "perplexity": 0.19117732346057892, "entropy": 0.3420545756816864}, {"image_id": 502090, "caption": "a group of kites flying in the sky over a beach", "perplexity": 0.044174086302518845, "entropy": 0.12576062977313995}, {"image_id": 28655, "caption": "a clock on a pole on a street", "perplexity": 0.07660572230815887, "entropy": 0.19702988862991333}, {"image_id": 191096, "caption": "a baseball player swinging a bat at a ball", "perplexity": 0.014435659162700176, "entropy": 0.051649488508701324}, {"image_id": 78707, "caption": "a baseball player holding a bat on a field", "perplexity": 9.365934965899214e-05, "entropy": 0.0009331699693575501}, {"image_id": 336493, "caption": "a baseball player holding a bat on a field", "perplexity": 0.003115431172773242, "entropy": 0.018159346655011177}, {"image_id": 74369, "caption": "a baseball player holding a bat on a field", "perplexity": 0.005557216238230467, "entropy": 0.02639739215373993}, {"image_id": 384012, "caption": "a baseball player holding a bat on a field", "perplexity": 0.006905694957822561, "entropy": 0.03461041674017906}, {"image_id": 579056, "caption": "a man swinging a baseball bat at a ball", "perplexity": 0.3488484025001526, "entropy": 0.4220374524593353}, {"image_id": 24223, "caption": "a person holding a pizza on a stove", "perplexity": 0.16669699549674988, "entropy": 0.259589284658432}, {"image_id": 69392, "caption": "a group of people standing on a tennis court", "perplexity": 0.0001489489950472489, "entropy": 0.0013448416721075773}, {"image_id": 272262, "caption": "a young boy hitting a tennis ball with a tennis racket", "perplexity": 0.08387824147939682, "entropy": 0.1857539862394333}, {"image_id": 43635, "caption": "a group of people walking in a street with a clock", "perplexity": 0.06212113797664642, "entropy": 0.14737077057361603}, {"image_id": 95786, "caption": "a red and white vase with a cup of coffee", "perplexity": 0.07136529684066772, "entropy": 0.2028009444475174}, {"image_id": 87199, "caption": "a man standing in a field talking on a cell phone", "perplexity": 0.05668562278151512, "entropy": 0.1860940307378769}, {"image_id": 527248, "caption": "a crowd of people standing in front of a building with a clock tower", "perplexity": 0.03031749650835991, "entropy": 0.07633800059556961}, {"image_id": 353136, "caption": "a woman brushing a black cat on a table", "perplexity": 0.1577882319688797, "entropy": 0.39040303230285645}, {"image_id": 83915, "caption": "a building with a clock tower on top of it", "perplexity": 0.0010058064945042133, "entropy": 0.007611456792801619}, {"image_id": 2240, "caption": "a group of stuffed animals sitting on a table", "perplexity": 0.09265510737895966, "entropy": 0.1641942262649536}, {"image_id": 28377, "caption": "a building with a clock tower on top of it", "perplexity": 0.06390691548585892, "entropy": 0.12425880879163742}, {"image_id": 217183, "caption": "a vase with flowers in it on a table", "perplexity": 0.07944732159376144, "entropy": 0.2288011759519577}, {"image_id": 366630, "caption": "a white vase with purple flowers on a table", "perplexity": 0.05513828992843628, "entropy": 0.12136237323284149}, {"image_id": 157184, "caption": "a man holding a pair of scissors", "perplexity": 0.0026540786493569613, "entropy": 0.018488392233848572}, {"image_id": 509819, "caption": "a pair of scissors sitting on top of a table", "perplexity": 0.06290557980537415, "entropy": 0.08300618827342987}, {"image_id": 510657, "caption": "a group of people sitting at a table", "perplexity": 0.007249414920806885, "entropy": 0.02739529311656952}, {"image_id": 195645, "caption": "a group of people standing around a table with a child", "perplexity": 0.06253247708082199, "entropy": 0.15743494033813477}, {"image_id": 171190, "caption": "a group of people sitting at a table", "perplexity": 0.043183084577322006, "entropy": 0.09237343817949295}, {"image_id": 484145, "caption": "a man holding a glass of wine in a store", "perplexity": 0.09771334379911423, "entropy": 0.15371714532375336}, {"image_id": 530207, "caption": "a group of people walking down a street with luggage", "perplexity": 0.029043566435575485, "entropy": 0.08376874774694443}, {"image_id": 17953, "caption": "a bunch of vegetables on a table in a kitchen", "perplexity": 0.12647773325443268, "entropy": 0.3232586085796356}, {"image_id": 210012, "caption": "a woman standing in a kitchen with a dog", "perplexity": 0.00037928190431557596, "entropy": 0.0033548392821103334}, {"image_id": 33638, "caption": "a woman standing in a kitchen with a stove", "perplexity": 0.044103674590587616, "entropy": 0.15699124336242676}, {"image_id": 31442, "caption": "a man sitting at a table in a kitchen", "perplexity": 0.0007514414610341191, "entropy": 0.00627214927226305}, {"image_id": 329219, "caption": "a man standing in a kitchen with a dog", "perplexity": 0.0010884273797273636, "entropy": 0.007646164391189814}, {"image_id": 399851, "caption": "a kitchen with pots and pans on a table", "perplexity": 0.03527582436800003, "entropy": 0.10857459157705307}, {"image_id": 539124, "caption": "a group of people standing on a street with skateboards", "perplexity": 0.07413052767515182, "entropy": 0.12964840233325958}, {"image_id": 12896, "caption": "a man riding a bike in a skate park", "perplexity": 0.0073282113298773766, "entropy": 0.04101971536874771}, {"image_id": 378709, "caption": "a bathroom with a toilet and a sink", "perplexity": 0.00020294060232117772, "entropy": 0.001779000973328948}, {"image_id": 431197, "caption": "a bathroom with a sink and a mirror", "perplexity": 0.03725292906165123, "entropy": 0.06771950423717499}, {"image_id": 463610, "caption": "a bathroom with a toilet and a shower", "perplexity": 0.0003026347258128226, "entropy": 0.0027101077139377594}, {"image_id": 540806, "caption": "two people riding a scooter under a bridge", "perplexity": 0.15520642697811127, "entropy": 0.3083553612232208}, {"image_id": 402330, "caption": "a white toilet sitting in a room with a table", "perplexity": 0.21409298479557037, "entropy": 0.31477129459381104}, {"image_id": 378657, "caption": "a crowd of people standing in front of a building with a clock", "perplexity": 0.051740169525146484, "entropy": 0.13088151812553406}, {"image_id": 24343, "caption": "two men riding motorcycles on a street", "perplexity": 0.08621568977832794, "entropy": 0.14747686684131622}, {"image_id": 376177, "caption": "a group of people walking towards an airplane on a runway", "perplexity": 0.1380457878112793, "entropy": 0.23996149003505707}, {"image_id": 115178, "caption": "a red plane flying in the sky with smoke", "perplexity": 0.0308716781437397, "entropy": 0.12645992636680603}, {"image_id": 572733, "caption": "an airplane flying in the sky", "perplexity": 0.03324589878320694, "entropy": 0.10659193247556686}, {"image_id": 112956, "caption": "an airplane flying in the sky", "perplexity": 0.034879326820373535, "entropy": 0.11210794001817703}, {"image_id": 144122, "caption": "an airplane flying in the sky", "perplexity": 0.16898871958255768, "entropy": 0.21000060439109802}, {"image_id": 183181, "caption": "a group of sheep grazing on the beach", "perplexity": 0.04647793620824814, "entropy": 0.12415635585784912}, {"image_id": 275210, "caption": "a giraffe standing in the dirt in a field", "perplexity": 0.03257223591208458, "entropy": 0.11576416343450546}, {"image_id": 519046, "caption": "a giraffe standing in front of trees", "perplexity": 0.1351395845413208, "entropy": 0.12248105555772781}, {"image_id": 362159, "caption": "a traffic light in a city street at night", "perplexity": 0.11352719366550446, "entropy": 0.28253769874572754}, {"image_id": 389378, "caption": "a city street at night with traffic lights", "perplexity": 0.037362463772296906, "entropy": 0.13116782903671265}, {"image_id": 12204, "caption": "two giraffes walking next to a fence", "perplexity": 0.022174155339598656, "entropy": 0.08990040421485901}, {"image_id": 91857, "caption": "two giraffes eating hay from a feeder in a field", "perplexity": 0.09201706200838089, "entropy": 0.27246683835983276}, {"image_id": 220307, "caption": "two giraffes walking in the grass in a field", "perplexity": 0.11379991471767426, "entropy": 0.1775808036327362}, {"image_id": 4760, "caption": "a green bench sitting next to a yellow fire hydrant", "perplexity": 0.03851766139268875, "entropy": 0.10491371154785156}, {"image_id": 410428, "caption": "a group of sheep standing in a field", "perplexity": 0.03012181632220745, "entropy": 0.06526905298233032}, {"image_id": 450724, "caption": "a man sitting on a bench by the water", "perplexity": 0.11708100885152817, "entropy": 0.23287992179393768}, {"image_id": 27440, "caption": "a giraffe standing in front of a building", "perplexity": 0.00246425811201334, "entropy": 0.013843023218214512}, {"image_id": 438221, "caption": "two ducks are swimming in the water", "perplexity": 0.09535159170627594, "entropy": 0.2048473358154297}, {"image_id": 472557, "caption": "three giraffes standing next to a wooden fence", "perplexity": 0.01378694735467434, "entropy": 0.05375910922884941}, {"image_id": 123836, "caption": "a giraffe standing in the grass next to a zebra", "perplexity": 0.2714351415634155, "entropy": 0.44350898265838623}, {"image_id": 317441, "caption": "a street sign on the side of a traffic light", "perplexity": 0.03664492815732956, "entropy": 0.07432598620653152}, {"image_id": 1448, "caption": "a giraffe grazing in the grass in a field", "perplexity": 0.025476470589637756, "entropy": 0.07139487564563751}, {"image_id": 536615, "caption": "two giraffes standing next to each other in a field", "perplexity": 0.05603831633925438, "entropy": 0.1037568524479866}, {"image_id": 141517, "caption": "a herd of sheep grazing in a field", "perplexity": 0.06321900337934494, "entropy": 0.11357691884040833}, {"image_id": 71281, "caption": "a herd of sheep grazing in a field", "perplexity": 0.032342616468667984, "entropy": 0.07347545027732849}, {"image_id": 350262, "caption": "a herd of sheep grazing in a field", "perplexity": 0.005007059313356876, "entropy": 0.0252256877720356}, {"image_id": 1590, "caption": "a truck filled with debris on the side of a street", "perplexity": 0.10726866871118546, "entropy": 0.2687182128429413}, {"image_id": 547839, "caption": "a train is on the tracks at a train station", "perplexity": 0.024400465190410614, "entropy": 0.09390386939048767}, {"image_id": 550452, "caption": "a red train is sitting on the tracks", "perplexity": 0.003944543190300465, "entropy": 0.020100219175219536}, {"image_id": 271240, "caption": "a stop sign in the snow on a street", "perplexity": 0.009010222740471363, "entropy": 0.04296313598752022}, {"image_id": 438232, "caption": "a red train is sitting at a train station", "perplexity": 0.07418279349803925, "entropy": 0.12208390235900879}, {"image_id": 147915, "caption": "a stop sign with a street sign on top of it", "perplexity": 0.35965314507484436, "entropy": 0.422842413187027}, {"image_id": 438985, "caption": "a cat standing on top of two red luggage", "perplexity": 0.11980603635311127, "entropy": 0.29428642988204956}, {"image_id": 31176, "caption": "a cat sitting on a window sill", "perplexity": 0.14543960988521576, "entropy": 0.304399698972702}, {"image_id": 451972, "caption": "a fire truck with a group of people on it", "perplexity": 0.09205753356218338, "entropy": 0.23158186674118042}, {"image_id": 199050, "caption": "a black and white photo of a group of people", "perplexity": 0.02852906659245491, "entropy": 0.09160793572664261}, {"image_id": 468541, "caption": "a dog wearing a tie in a room", "perplexity": 0.18251769244670868, "entropy": 0.3613816499710083}, {"image_id": 38662, "caption": "a boat sitting next to a beached boat", "perplexity": 0.29477301239967346, "entropy": 0.6388704180717468}, {"image_id": 90476, "caption": "a group of boats sitting on the beach", "perplexity": 0.0955592691898346, "entropy": 0.19451604783535004}, {"image_id": 386739, "caption": "a man and a woman standing next to each other", "perplexity": 0.01984371989965439, "entropy": 0.049580059945583344}, {"image_id": 36598, "caption": "three women walking in the rain with umbrellas", "perplexity": 0.08723197877407074, "entropy": 0.15382042527198792}, {"image_id": 181859, "caption": "a cat laying in a bathroom sink", "perplexity": 0.0008388292626477778, "entropy": 0.0071633923798799515}, {"image_id": 177262, "caption": "two cats laying on top of a bed", "perplexity": 0.04181237518787384, "entropy": 0.08224500715732574}, {"image_id": 177015, "caption": "a man sitting on a couch with a cat and a laptop", "perplexity": 0.004374511074274778, "entropy": 0.026187915354967117}, {"image_id": 256260, "caption": "a man standing next to an elephant", "perplexity": 0.060777585953474045, "entropy": 0.08720164000988007}, {"image_id": 88784, "caption": "two dogs playing with a frisbee on the beach", "perplexity": 0.1351400762796402, "entropy": 0.2324986457824707}, {"image_id": 48731, "caption": "two dogs are playing in the snow in a fence", "perplexity": 0.06832599639892578, "entropy": 0.2434026151895523}, {"image_id": 453860, "caption": "two pieces of luggage sitting next to each other", "perplexity": 0.07149382680654526, "entropy": 0.11482521146535873}, {"image_id": 178746, "caption": "a man standing with luggage at an airport", "perplexity": 0.0932704508304596, "entropy": 0.24253948032855988}, {"image_id": 347950, "caption": "a dog holding a frisbee in its mouth", "perplexity": 0.05845750868320465, "entropy": 0.09905215352773666}, {"image_id": 350789, "caption": "a herd of zebras standing in a field", "perplexity": 0.008600554428994656, "entropy": 0.043886229395866394}, {"image_id": 33645, "caption": "a little girl holding a frisbee in a field", "perplexity": 0.004945844877511263, "entropy": 0.02980494126677513}, {"image_id": 309100, "caption": "a group of zebras and other animals standing in a field", "perplexity": 0.03911253809928894, "entropy": 0.1293177604675293}, {"image_id": 299089, "caption": "a herd of zebras standing in a field", "perplexity": 0.0012100316816940904, "entropy": 0.008327728137373924}, {"image_id": 421999, "caption": "a zebra standing on top of a dirt road", "perplexity": 0.08726023137569427, "entropy": 0.18959636986255646}, {"image_id": 366830, "caption": "a horse standing next to a tree in a forest", "perplexity": 0.047362495213747025, "entropy": 0.12729905545711517}, {"image_id": 199346, "caption": "a woman and a child walking in front of a statue", "perplexity": 0.13174153864383698, "entropy": 0.2877652049064636}, {"image_id": 177246, "caption": "a person holding a bunch of bananas", "perplexity": 0.3473547399044037, "entropy": 0.2744709551334381}, {"image_id": 348905, "caption": "a man riding a wave on a surfboard in the ocean", "perplexity": 0.08706924319267273, "entropy": 0.1211945191025734}, {"image_id": 469961, "caption": "a person riding skis down a snow covered slope", "perplexity": 0.031299103051424026, "entropy": 0.08965407311916351}, {"image_id": 427802, "caption": "a bunch of oranges sitting on top of each other", "perplexity": 0.04723336920142174, "entropy": 0.15845046937465668}, {"image_id": 338472, "caption": "a bunch of oranges sitting on top of a table", "perplexity": 0.08909284323453903, "entropy": 0.17484168708324432}, {"image_id": 355137, "caption": "a woman riding skis down a snow covered slope", "perplexity": 0.02125534787774086, "entropy": 0.06812723726034164}, {"image_id": 361763, "caption": "a baseball player sliding into a base on a field", "perplexity": 0.167493999004364, "entropy": 0.2915768623352051}, {"image_id": 88854, "caption": "a group of people skiing down a snow covered slope", "perplexity": 0.07470162212848663, "entropy": 0.20356418192386627}, {"image_id": 160195, "caption": "two people riding skateboards down a sidewalk", "perplexity": 0.11231380701065063, "entropy": 0.3191875219345093}, {"image_id": 580591, "caption": "a woman riding skis down a snow covered slope", "perplexity": 0.0028054052963852882, "entropy": 0.016541514545679092}, {"image_id": 226588, "caption": "a man riding skis down a snow covered slope", "perplexity": 0.05187496542930603, "entropy": 0.0954703688621521}, {"image_id": 361472, "caption": "a group of young boys standing next to a skateboard", "perplexity": 0.22251038253307343, "entropy": 0.3847719430923462}, {"image_id": 242103, "caption": "a green bowl of fruits and vegetables on a table", "perplexity": 0.07371193915605545, "entropy": 0.24779655039310455}, {"image_id": 297233, "caption": "a table with plates of food on it", "perplexity": 0.07102247327566147, "entropy": 0.13240261375904083}, {"image_id": 2867, "caption": "a group of people on skis in the snow", "perplexity": 0.055266618728637695, "entropy": 0.07355563342571259}, {"image_id": 257870, "caption": "a man eating a hot dog in front of a building", "perplexity": 0.06010277941823006, "entropy": 0.12204552441835403}, {"image_id": 57286, "caption": "a man doing a trick on a skateboard on a ramp", "perplexity": 0.01937786303460598, "entropy": 0.056298792362213135}, {"image_id": 435037, "caption": "a donut and a cup of coffee on a table", "perplexity": 0.022138966247439384, "entropy": 0.08523593097925186}, {"image_id": 546500, "caption": "a knife sitting on top of a wooden table", "perplexity": 0.10837807506322861, "entropy": 0.1770385205745697}, {"image_id": 545385, "caption": "a piece of cake on a plate with a spoon", "perplexity": 0.08024322986602783, "entropy": 0.14545369148254395}, {"image_id": 23320, "caption": "a piece of cake on a white plate", "perplexity": 0.1331731230020523, "entropy": 0.16936451196670532}, {"image_id": 12085, "caption": "a man laying in a bed with two cats", "perplexity": 0.03287038952112198, "entropy": 0.09363697469234467}, {"image_id": 8775, "caption": "a bedroom with a bed and a table", "perplexity": 0.24065375328063965, "entropy": 0.149544820189476}, {"image_id": 384981, "caption": "a group of people sitting around a table with a birthday cake", "perplexity": 0.06171949952840805, "entropy": 0.10583420842885971}, {"image_id": 475398, "caption": "a woman standing in a kitchen with a cake", "perplexity": 0.04600265249609947, "entropy": 0.130814790725708}, {"image_id": 479213, "caption": "two women holding a birthday cake with candles on it", "perplexity": 0.11153940856456757, "entropy": 0.2123315930366516}, {"image_id": 30549, "caption": "two women standing next to each other holding a box", "perplexity": 0.1820686012506485, "entropy": 0.23326373100280762}, {"image_id": 66072, "caption": "a man riding a paddle board in the water", "perplexity": 0.02533295750617981, "entropy": 0.07543598860502243}, {"image_id": 513699, "caption": "a group of children holding surfboards on the beach", "perplexity": 0.07233860343694687, "entropy": 0.2017289102077484}, {"image_id": 45057, "caption": "a pizza sitting on top of a pan", "perplexity": 0.05882575735449791, "entropy": 0.1274328976869583}, {"image_id": 372577, "caption": "a man standing on a tennis court holding a racket", "perplexity": 0.0009402245050296187, "entropy": 0.006876816973090172}, {"image_id": 275202, "caption": "a pizza sitting on a plate on a table", "perplexity": 0.06464572250843048, "entropy": 0.09033515304327011}, {"image_id": 294831, "caption": "a person holding a pizza on a plate on a table", "perplexity": 0.053933318704366684, "entropy": 0.11912259459495544}, {"image_id": 190291, "caption": "a group of people sitting at a table eating pizza", "perplexity": 0.04222334921360016, "entropy": 0.0734964907169342}, {"image_id": 246649, "caption": "a man holding a tennis racket on a court", "perplexity": 0.009790566749870777, "entropy": 0.03467085212469101}, {"image_id": 199449, "caption": "a living room with a couch and a table", "perplexity": 0.00025857039145193994, "entropy": 0.0022661027032881975}, {"image_id": 1626, "caption": "two men playing a video game in a living room", "perplexity": 0.012958679348230362, "entropy": 0.047050658613443375}, {"image_id": 234251, "caption": "a young girl holding a nintendo wii game controller", "perplexity": 0.1655673086643219, "entropy": 0.30244508385658264}, {"image_id": 281376, "caption": "a desk with three computer monitors and a laptop", "perplexity": 0.01850139908492565, "entropy": 0.0809963196516037}, {"image_id": 326082, "caption": "a living room with a couch and a table", "perplexity": 0.02246449515223503, "entropy": 0.0593777596950531}, {"image_id": 525619, "caption": "a person flying a kite in a field", "perplexity": 0.07410606741905212, "entropy": 0.1316833645105362}, {"image_id": 393031, "caption": "a baseball player holding a bat on a field", "perplexity": 0.003701278939843178, "entropy": 0.020126905292272568}, {"image_id": 385514, "caption": "a baseball player swinging a bat at a ball", "perplexity": 0.00025847426149994135, "entropy": 0.0023845606483519077}, {"image_id": 539355, "caption": "a clock on the side of a building", "perplexity": 0.090346559882164, "entropy": 0.17056235671043396}, {"image_id": 320180, "caption": "a person laying on a bed with a laptop", "perplexity": 0.07841745764017105, "entropy": 0.13930156826972961}, {"image_id": 357633, "caption": "a laptop computer sitting on a table with a glass of beer", "perplexity": 0.022946614772081375, "entropy": 0.0836644321680069}, {"image_id": 127801, "caption": "a person holding a cell phone in their hand", "perplexity": 0.0013250831980258226, "entropy": 0.010586805641651154}, {"image_id": 537991, "caption": "a woman sitting on a couch with a cell phone", "perplexity": 0.07323122024536133, "entropy": 0.18683047592639923}, {"image_id": 25758, "caption": "a woman standing in front of an oven with a pizza", "perplexity": 0.025293439626693726, "entropy": 0.11218580603599548}, {"image_id": 565198, "caption": "a little girl blow drying her hair with a hair dryer", "perplexity": 0.03725898638367653, "entropy": 0.18852917850017548}, {"image_id": 577160, "caption": "a plate of food with a sandwich and potatoes", "perplexity": 0.06612656265497208, "entropy": 0.1682065725326538}, {"image_id": 321333, "caption": "two children sitting on a bed with a teddy bear", "perplexity": 0.12872208654880524, "entropy": 0.26668229699134827}, {"image_id": 229688, "caption": "a woman sitting at a table in front of a brick wall", "perplexity": 0.12441404163837433, "entropy": 0.21214546263217926}, {"image_id": 509807, "caption": "a kitchen with a stove and a counter", "perplexity": 0.04152044653892517, "entropy": 0.14946229755878448}, {"image_id": 37367, "caption": "a table with two laptops on top of it", "perplexity": 0.07099556922912598, "entropy": 0.13607189059257507}, {"image_id": 22158, "caption": "a kitchen with a refrigerator and a sink", "perplexity": 0.09573187679052353, "entropy": 0.14097940921783447}, {"image_id": 220446, "caption": "a bathroom with a wall with graffiti on it", "perplexity": 0.12957662343978882, "entropy": 0.21448197960853577}, {"image_id": 247184, "caption": "a bathroom with a toilet and a bucket in it", "perplexity": 0.45917293429374695, "entropy": 0.6122060418128967}, {"image_id": 313063, "caption": "a bathroom with a toilet and a sink and a tub", "perplexity": 0.011716153472661972, "entropy": 0.034946832805871964}, {"image_id": 239376, "caption": "a bathroom with a sink and a tub and a window", "perplexity": 0.006015662103891373, "entropy": 0.03140955790877342}, {"image_id": 28790, "caption": "a bathroom with a tub and a window", "perplexity": 0.11564799398183823, "entropy": 0.22839859127998352}, {"image_id": 416668, "caption": "a black cat sitting in a bathroom sink", "perplexity": 0.030113454908132553, "entropy": 0.09191088378429413}, {"image_id": 252203, "caption": "a dog sitting in the back of a car", "perplexity": 0.0027908722404390574, "entropy": 0.01639348827302456}, {"image_id": 573962, "caption": "a busy city street with cars and buses", "perplexity": 0.05274711549282074, "entropy": 0.14256995916366577}, {"image_id": 480215, "caption": "a white toilet in a bathroom with a walk in shower", "perplexity": 0.43286117911338806, "entropy": 0.5851467251777649}, {"image_id": 299550, "caption": "a bathroom with a toilet and a sink", "perplexity": 0.005068143364042044, "entropy": 0.024805162101984024}, {"image_id": 184557, "caption": "a cat sitting on top of a toilet", "perplexity": 0.03574509546160698, "entropy": 0.09031657129526138}, {"image_id": 577526, "caption": "a black and white cat laying on top of a bed", "perplexity": 0.035937123000621796, "entropy": 0.05732770264148712}, {"image_id": 31000, "caption": "a white bowl of oranges on a table", "perplexity": 0.03156058117747307, "entropy": 0.11491469293832779}, {"image_id": 280360, "caption": "a blue and yellow plane flying in the sky", "perplexity": 0.045407917350530624, "entropy": 0.11423256248235703}, {"image_id": 283495, "caption": "an airplane flying in the sky over a tree", "perplexity": 0.06114175170660019, "entropy": 0.17266768217086792}, {"image_id": 189828, "caption": "an airplane flying in the sky over a tree", "perplexity": 0.05742831155657768, "entropy": 0.15599307417869568}, {"image_id": 126502, "caption": "a bird sitting on top of a giraffe", "perplexity": 0.015074340626597404, "entropy": 0.058766648173332214}, {"image_id": 141587, "caption": "an airplane flying in the sky over a city", "perplexity": 0.03299371898174286, "entropy": 0.09962015599012375}, {"image_id": 16241, "caption": "an airplane flying in the sky over a city", "perplexity": 0.014503346756100655, "entropy": 0.07121025025844574}, {"image_id": 277208, "caption": "a giraffe standing next to a body of water", "perplexity": 0.035102080553770065, "entropy": 0.1342279464006424}, {"image_id": 134863, "caption": "a traffic light on the side of a street", "perplexity": 0.09381480515003204, "entropy": 0.16978316009044647}, {"image_id": 34904, "caption": "a book sitting on top of a wooden bench", "perplexity": 0.03323637694120407, "entropy": 0.09264387935400009}, {"image_id": 8179, "caption": "a traffic light on the side of a street", "perplexity": 0.024010322988033295, "entropy": 0.06705932319164276}, {"image_id": 539784, "caption": "a herd of sheep grazing on the side of a road", "perplexity": 0.0022089523263275623, "entropy": 0.014108543284237385}, {"image_id": 458755, "caption": "a woman feeding two sheep in the hay", "perplexity": 0.2908129096031189, "entropy": 0.5660080909729004}, {"image_id": 58492, "caption": "a bird flying over a beach", "perplexity": 0.23342636227607727, "entropy": 0.2800745368003845}, {"image_id": 484551, "caption": "a man sitting in a boat in the water", "perplexity": 0.0469103679060936, "entropy": 0.0860167145729065}, {"image_id": 133867, "caption": "a man riding on the back of an elephant", "perplexity": 0.05780224874615669, "entropy": 0.16002801060676575}, {"image_id": 208778, "caption": "a man sitting on a bed in a room", "perplexity": 0.01662103272974491, "entropy": 0.0759083554148674}, {"image_id": 434279, "caption": "a blue train is sitting on the tracks", "perplexity": 0.004715844988822937, "entropy": 0.026204125955700874}, {"image_id": 136584, "caption": "a bird sitting on top of a wooden post", "perplexity": 0.014563831500709057, "entropy": 0.0667879581451416}, {"image_id": 520482, "caption": "two birds standing in front of a fence", "perplexity": 0.04147528111934662, "entropy": 0.15077751874923706}, {"image_id": 434129, "caption": "a hat sitting on top of a chair", "perplexity": 0.11296851187944412, "entropy": 0.1809656172990799}, {"image_id": 1180, "caption": "a woman standing next to a table with a cake", "perplexity": 0.09416260570287704, "entropy": 0.10856174677610397}, {"image_id": 158118, "caption": "a man standing on the side of a city street", "perplexity": 0.068255215883255, "entropy": 0.15948404371738434}, {"image_id": 572427, "caption": "a stop sign on the side of a road", "perplexity": 0.014197537675499916, "entropy": 0.04874441772699356}, {"image_id": 73119, "caption": "a group of people standing next to a train", "perplexity": 0.03344359248876572, "entropy": 0.0941304862499237}, {"image_id": 27226, "caption": "a red train is on the tracks at a train station", "perplexity": 0.010215331800282001, "entropy": 0.04319320619106293}, {"image_id": 288799, "caption": "a traffic light in front of a building", "perplexity": 0.024823805317282677, "entropy": 0.08760788291692734}, {"image_id": 300471, "caption": "a cat sitting in a basket on a table", "perplexity": 0.010933366604149342, "entropy": 0.05426640063524246}, {"image_id": 152740, "caption": "a herd of cows grazing in a field", "perplexity": 0.006463251076638699, "entropy": 0.04006577655673027}, {"image_id": 289781, "caption": "a boat sitting in the water in front of a house", "perplexity": 0.15548758208751678, "entropy": 0.24805791676044464}, {"image_id": 173385, "caption": "an elephant standing in front of a building", "perplexity": 0.010157974436879158, "entropy": 0.04502870514988899}, {"image_id": 450370, "caption": "an elephant standing in the grass in a forest", "perplexity": 0.018784571439027786, "entropy": 0.07507994025945663}, {"image_id": 502419, "caption": "two elephants standing next to each other in a field", "perplexity": 0.026948673650622368, "entropy": 0.07880998402833939}, {"image_id": 471497, "caption": "an elephant walking in the grass in a forest", "perplexity": 0.06109466403722763, "entropy": 0.1713242083787918}, {"image_id": 483275, "caption": "a herd of elephants walking in a field", "perplexity": 0.0050917696207761765, "entropy": 0.027524279430508614}, {"image_id": 144379, "caption": "a woman standing in an airport with luggage", "perplexity": 0.06892850250005722, "entropy": 0.18123158812522888}, {"image_id": 337055, "caption": "a woman sitting on a bench with a suitcase", "perplexity": 0.00299345375970006, "entropy": 0.018999066203832626}, {"image_id": 568040, "caption": "two elephants standing in the grass in a field", "perplexity": 0.06159951537847519, "entropy": 0.11026661098003387}, {"image_id": 404461, "caption": "a woman walking down a street with an umbrella", "perplexity": 0.037361226975917816, "entropy": 0.0806860625743866}, {"image_id": 108338, "caption": "two elephants walking next to a tree", "perplexity": 0.08749743551015854, "entropy": 0.17417703568935394}, {"image_id": 525376, "caption": "a pile of luggage sitting in the back of a car", "perplexity": 0.10688624531030655, "entropy": 0.2671835720539093}, {"image_id": 395402, "caption": "a dog sitting on the floor next to a table", "perplexity": 0.08536230027675629, "entropy": 0.18964429199695587}, {"image_id": 530226, "caption": "a polar bear walking in the snow", "perplexity": 0.014876370318233967, "entropy": 0.05177854001522064}, {"image_id": 295097, "caption": "a person holding a dog laying on a couch", "perplexity": 0.06437532603740692, "entropy": 0.1788536012172699}, {"image_id": 114352, "caption": "a man holding a frisbee in a field", "perplexity": 0.0014674095436930656, "entropy": 0.010355527512729168}, {"image_id": 504341, "caption": "a dog laying on the sand on the beach", "perplexity": 0.06811298429965973, "entropy": 0.137266606092453}, {"image_id": 29577, "caption": "two white horses standing next to each other", "perplexity": 0.026046207174658775, "entropy": 0.10819470137357712}, {"image_id": 545129, "caption": "a group of zebras standing in a field", "perplexity": 0.009024802595376968, "entropy": 0.047209955751895905}, {"image_id": 372252, "caption": "a group of zebras grazing in the grass", "perplexity": 0.04449450224637985, "entropy": 0.10832269489765167}, {"image_id": 121031, "caption": "a group of people riding horses in a river", "perplexity": 0.06859278678894043, "entropy": 0.10687033087015152}, {"image_id": 75990, "caption": "a man riding on the back of a horse", "perplexity": 0.04536532983183861, "entropy": 0.1261710375547409}, {"image_id": 248441, "caption": "a woman standing next to a horse on the beach", "perplexity": 0.03812434896826744, "entropy": 0.07267715036869049}, {"image_id": 104568, "caption": "a bunch of fruits and vegetables on a table", "perplexity": 0.03986763209104538, "entropy": 0.16245611011981964}, {"image_id": 300655, "caption": "a group of people playing baseball on a field", "perplexity": 0.01655564084649086, "entropy": 0.07061474025249481}, {"image_id": 51223, "caption": "a group of baseball players playing a game on a field", "perplexity": 0.12225411087274551, "entropy": 0.2276938408613205}, {"image_id": 95051, "caption": "a man standing on skis in the snow", "perplexity": 0.0005492826458066702, "entropy": 0.004734482150524855}, {"image_id": 169858, "caption": "a woman holding a bunch of bananas", "perplexity": 0.05593296140432358, "entropy": 0.10559368133544922}, {"image_id": 178748, "caption": "a pot of soup with broccoli and a spoon", "perplexity": 0.08891262114048004, "entropy": 0.23336413502693176}, {"image_id": 59614, "caption": "a plate of food with broccoli and noodles", "perplexity": 0.11016346514225006, "entropy": 0.2852705419063568}, {"image_id": 255209, "caption": "a person holding a dog on a leash next to a skateboard", "perplexity": 0.03472703695297241, "entropy": 0.124318927526474}, {"image_id": 279209, "caption": "a person riding skis down a snow covered slope", "perplexity": 0.025175726041197777, "entropy": 0.098479263484478}, {"image_id": 90707, "caption": "a white bowl of broccoli and a lemon on a table", "perplexity": 0.04310384765267372, "entropy": 0.12985490262508392}, {"image_id": 577403, "caption": "a group of young men riding skateboards on a street", "perplexity": 0.1891157627105713, "entropy": 0.40689849853515625}, {"image_id": 289469, "caption": "a plate of food with pasta and broccoli", "perplexity": 0.16680476069450378, "entropy": 0.27923837304115295}, {"image_id": 163852, "caption": "a person holding a carrot in their hand", "perplexity": 0.05636058747768402, "entropy": 0.1907234787940979}, {"image_id": 322369, "caption": "a sandwich and a cup of soup on a table", "perplexity": 0.00196366966702044, "entropy": 0.015337768010795116}, {"image_id": 308430, "caption": "a pan of food with vegetables on a stove", "perplexity": 0.04761867597699165, "entropy": 0.16965170204639435}, {"image_id": 245242, "caption": "a cutting board with carrots and a knife", "perplexity": 0.07970038056373596, "entropy": 0.2757798433303833}, {"image_id": 481187, "caption": "a man riding skis down a snow covered slope", "perplexity": 0.000790442165452987, "entropy": 0.006409808993339539}, {"image_id": 39009, "caption": "a group of people holding hot dogs on a table", "perplexity": 0.14239761233329773, "entropy": 0.10391109436750412}, {"image_id": 166124, "caption": "a group of donuts on a metal rack", "perplexity": 0.05163818597793579, "entropy": 0.16978245973587036}, {"image_id": 3001, "caption": "three boxes of donuts on a table", "perplexity": 0.25543156266212463, "entropy": 0.3771611452102661}, {"image_id": 220111, "caption": "a table with plates of food on it", "perplexity": 0.018242519348859787, "entropy": 0.06345106661319733}, {"image_id": 296284, "caption": "a bunch of donuts in a display case", "perplexity": 0.033275485038757324, "entropy": 0.14212915301322937}, {"image_id": 207366, "caption": "two men playing with a soccer ball on a field", "perplexity": 0.0005894799251109362, "entropy": 0.004748973064124584}, {"image_id": 127517, "caption": "a bunch of surfboards sitting on top of a beach", "perplexity": 0.06702117621898651, "entropy": 0.21726590394973755}, {"image_id": 183715, "caption": "a birthday cake with candles on top of it", "perplexity": 0.3549288809299469, "entropy": 0.10945393145084381}, {"image_id": 340642, "caption": "a piece of bread with bananas on top of it", "perplexity": 0.17657528817653656, "entropy": 0.28593769669532776}, {"image_id": 391915, "caption": "a hotel room with a bed and a desk", "perplexity": 0.12173809111118317, "entropy": 0.20882396399974823}, {"image_id": 13525, "caption": "a woman laying on top of a bed", "perplexity": 0.08570389449596405, "entropy": 0.10644441843032837}, {"image_id": 294487, "caption": "a bedroom with a bed with a canopy", "perplexity": 0.10417075455188751, "entropy": 0.16130705177783966}, {"image_id": 242909, "caption": "a pizza sitting on top of a table", "perplexity": 0.016141755506396294, "entropy": 0.04963146150112152}, {"image_id": 448897, "caption": "a pizza sitting on a plate on a table", "perplexity": 0.03516263887286186, "entropy": 0.09153235703706741}, {"image_id": 216303, "caption": "a woman holding a tennis racket on a court", "perplexity": 0.02401607669889927, "entropy": 0.0668010264635086}, {"image_id": 355272, "caption": "a young boy sitting on the floor with a remote control", "perplexity": 0.03470642492175102, "entropy": 0.06793959438800812}, {"image_id": 355228, "caption": "a white kitten laying on top of a remote control", "perplexity": 0.0523703470826149, "entropy": 0.18199385702610016}, {"image_id": 70351, "caption": "a pink box with bananas on top of it", "perplexity": 0.1640915721654892, "entropy": 0.3837875425815582}, {"image_id": 501429, "caption": "a baby brushing his teeth with a toothbrush", "perplexity": 0.04810900241136551, "entropy": 0.18979838490486145}, {"image_id": 311394, "caption": "a baby holding a toothbrush in his mouth", "perplexity": 0.0955439954996109, "entropy": 0.2824864983558655}, {"image_id": 90365, "caption": "a black and white photo of a computer keyboard", "perplexity": 0.06058304384350777, "entropy": 0.12890177965164185}, {"image_id": 408327, "caption": "a woman standing on a tennis court holding a racket", "perplexity": 0.03387458622455597, "entropy": 0.07762906700372696}, {"image_id": 221291, "caption": "a young boy flying a kite in a field", "perplexity": 0.0017048431327566504, "entropy": 0.011167545802891254}, {"image_id": 565239, "caption": "two people playing with a frisbee on a street", "perplexity": 0.029716884717345238, "entropy": 0.11447639763355255}, {"image_id": 125404, "caption": "a young girl holding a baseball bat", "perplexity": 0.16021357476711273, "entropy": 0.39801090955734253}, {"image_id": 378545, "caption": "a clock on a pole in front of a building", "perplexity": 0.008693347685039043, "entropy": 0.03959164395928383}, {"image_id": 182503, "caption": "a pizza with a pizza cutter on top of it", "perplexity": 0.17683614790439606, "entropy": 0.4196423292160034}, {"image_id": 372384, "caption": "a man holding a tennis ball on a tennis court", "perplexity": 0.007803529500961304, "entropy": 0.040270090103149414}, {"image_id": 185781, "caption": "a group of people standing on a stage", "perplexity": 0.12834268808364868, "entropy": 0.17413626611232758}, {"image_id": 484312, "caption": "a man wearing a hat holding a glass of wine", "perplexity": 0.051852334290742874, "entropy": 0.17938631772994995}, {"image_id": 471869, "caption": "a white teddy bear sitting on top of a table", "perplexity": 0.0564751960337162, "entropy": 0.0819162130355835}, {"image_id": 516766, "caption": "a teddy bear sitting on top of a table", "perplexity": 0.03704299032688141, "entropy": 0.07277911901473999}, {"image_id": 533407, "caption": "two men standing in front of laptops", "perplexity": 0.1049187183380127, "entropy": 0.2465667873620987}, {"image_id": 157001, "caption": "a man and a woman sitting in front of a laptop", "perplexity": 0.02217850275337696, "entropy": 0.0680074468255043}, {"image_id": 562345, "caption": "a woman standing next to a wall looking at a cell phone", "perplexity": 0.1319614201784134, "entropy": 0.2526549994945526}, {"image_id": 130171, "caption": "a bowl of food with oranges and vegetables", "perplexity": 0.3011530637741089, "entropy": 0.6167733073234558}, {"image_id": 512116, "caption": "a young boy sitting on the floor with a cell phone", "perplexity": 0.06539466232061386, "entropy": 0.131384938955307}, {"image_id": 455464, "caption": "a man talking on a cell phone", "perplexity": 0.05791990086436272, "entropy": 0.0885993093252182}, {"image_id": 214527, "caption": "a clock on the side of a building", "perplexity": 0.08750608563423157, "entropy": 0.18324801325798035}, {"image_id": 138965, "caption": "a group of stuffed teddy bears sitting on a table", "perplexity": 0.10699272900819778, "entropy": 0.16138868033885956}, {"image_id": 8277, "caption": "a plate of food with rice and broccoli on a table", "perplexity": 0.14825180172920227, "entropy": 0.27398133277893066}, {"image_id": 118134, "caption": "a clock on the side of a building", "perplexity": 0.00047270520008169115, "entropy": 0.004061537329107523}, {"image_id": 498555, "caption": "a white vase with a bird on top of it", "perplexity": 0.021380631253123283, "entropy": 0.07381507754325867}, {"image_id": 157102, "caption": "a young boy cutting paper with a pair of scissors", "perplexity": 0.044897470623254776, "entropy": 0.11502767354249954}, {"image_id": 16928, "caption": "a pair of scissors sitting on top of a plant", "perplexity": 0.07812529802322388, "entropy": 0.14262905716896057}, {"image_id": 271607, "caption": "a young boy sitting next to a teddy bear", "perplexity": 0.04102450981736183, "entropy": 0.11039821803569794}, {"image_id": 55772, "caption": "a stack of pancakes on a plate with a cup of coffee", "perplexity": 0.09218322485685349, "entropy": 0.25937578082084656}, {"image_id": 360170, "caption": "a group of people sitting at a table", "perplexity": 0.001389947603456676, "entropy": 0.009404148906469345}, {"image_id": 227220, "caption": "a kitchen with stainless steel stove and cabinets", "perplexity": 0.1832025796175003, "entropy": 0.2760447561740875}, {"image_id": 538092, "caption": "a man standing in a kitchen", "perplexity": 0.03624982014298439, "entropy": 0.08360739797353745}, {"image_id": 443949, "caption": "a fork in a bowl on a table", "perplexity": 0.4601402282714844, "entropy": 0.250156044960022}, {"image_id": 223094, "caption": "a kitchen with a refrigerator and a stove", "perplexity": 0.07177839428186417, "entropy": 0.15252774953842163}, {"image_id": 570138, "caption": "a bathroom with a toilet and a sink", "perplexity": 0.011590034700930119, "entropy": 0.04343552887439728}, {"image_id": 557135, "caption": "a bathroom with two sinks and a mirror", "perplexity": 0.00884203054010868, "entropy": 0.04303297773003578}, {"image_id": 122302, "caption": "a bunch of bikes parked on the side of a street", "perplexity": 0.11949322372674942, "entropy": 0.23094679415225983}, {"image_id": 386766, "caption": "a bathroom with a sink and a tub and a mirror", "perplexity": 0.01749795489013195, "entropy": 0.06278304010629654}, {"image_id": 576576, "caption": "a bathroom with a toilet and a sink and a tub", "perplexity": 0.003328196471557021, "entropy": 0.01791941188275814}, {"image_id": 445812, "caption": "a bathroom with a toilet and a shower", "perplexity": 0.001118834363296628, "entropy": 0.007953647524118423}, {"image_id": 231732, "caption": "a bathroom sink with soap and soap on it", "perplexity": 0.20175285637378693, "entropy": 0.2457720786333084}, {"image_id": 416184, "caption": "a bathroom with a sink and a mirror", "perplexity": 0.01672731339931488, "entropy": 0.04700307175517082}, {"image_id": 290078, "caption": "a white toilet sitting on the side of a street", "perplexity": 0.009987402707338333, "entropy": 0.04363629221916199}, {"image_id": 372495, "caption": "a trash can in front of a brick wall", "perplexity": 0.08789105713367462, "entropy": 0.20050475001335144}, {"image_id": 262514, "caption": "a woman standing in a bathroom with a toilet and a sink", "perplexity": 0.07711674273014069, "entropy": 0.12123514711856842}, {"image_id": 294763, "caption": "a white toilet in a bathroom with a table", "perplexity": 0.8118418455123901, "entropy": 0.9196107983589172}, {"image_id": 489624, "caption": "a white toilet in a bathroom with a table", "perplexity": 0.34876105189323425, "entropy": 0.38140439987182617}, {"image_id": 578314, "caption": "a white toilet with a roll of toilet paper on it", "perplexity": 0.4041372537612915, "entropy": 0.2858988046646118}, {"image_id": 131504, "caption": "a tower with a clock on the top of a building", "perplexity": 0.07620766013860703, "entropy": 0.12370883673429489}, {"image_id": 50443, "caption": "a toilet with a bowl in a bathroom", "perplexity": 0.07510467618703842, "entropy": 0.18680070340633392}, {"image_id": 84064, "caption": "a white toilet in a bathroom with a toilet", "perplexity": 0.980998158454895, "entropy": 1.0947699546813965}, {"image_id": 185930, "caption": "a bathroom with three sinks and mirrors", "perplexity": 0.0967865139245987, "entropy": 0.14913935959339142}, {"image_id": 355221, "caption": "a motorcycle parked on the side of a street", "perplexity": 0.005441515240818262, "entropy": 0.02422831393778324}, {"image_id": 223930, "caption": "a black motorcycle parked in front of a building", "perplexity": 0.2211993932723999, "entropy": 0.15991733968257904}, {"image_id": 348708, "caption": "a banana and potatoes in a bowl on a table", "perplexity": 0.03906603157520294, "entropy": 0.12443847209215164}, {"image_id": 324008, "caption": "a tray of food with bread and a banana", "perplexity": 0.1610010415315628, "entropy": 0.3247646689414978}, {"image_id": 520108, "caption": "a hotel room with a bed and a television", "perplexity": 0.12011434137821198, "entropy": 0.19774003326892853}, {"image_id": 573756, "caption": "two giraffes walking in the grass in a field", "perplexity": 0.027452830225229263, "entropy": 0.06657858192920685}, {"image_id": 188173, "caption": "a giraffe and a zebra standing in a field", "perplexity": 0.08558495342731476, "entropy": 0.1263592541217804}, {"image_id": 233882, "caption": "a red plane sitting on top of an airport runway", "perplexity": 0.03018905408680439, "entropy": 0.09452509135007858}, {"image_id": 413734, "caption": "an airplane sitting on top of an airport runway", "perplexity": 0.0018774420022964478, "entropy": 0.013554004952311516}, {"image_id": 373846, "caption": "a group of airplanes parked at an airport", "perplexity": 0.013539979234337807, "entropy": 0.06759408116340637}, {"image_id": 189197, "caption": "a bench sitting next to a tree on a road", "perplexity": 0.044782329350709915, "entropy": 0.11913406848907471}, {"image_id": 122007, "caption": "two giraffes standing next to each other in a field", "perplexity": 0.0019572190940380096, "entropy": 0.011196724139153957}, {"image_id": 181948, "caption": "a busy city street with cars and a traffic light", "perplexity": 0.04963797703385353, "entropy": 0.09501394629478455}, {"image_id": 315128, "caption": "a sign on the side of a road", "perplexity": 0.019999060779809952, "entropy": 0.07852594554424286}, {"image_id": 199247, "caption": "a herd of sheep laying in the grass in a field", "perplexity": 0.03555246815085411, "entropy": 0.09900770336389542}, {"image_id": 974, "caption": "a group of people riding on the back of an elephant", "perplexity": 0.0008107618778012693, "entropy": 0.006378533318638802}, {"image_id": 137265, "caption": "a red umbrella sitting on top of a table", "perplexity": 0.08330366015434265, "entropy": 0.25257307291030884}, {"image_id": 507921, "caption": "two street signs on a pole on a street", "perplexity": 0.06119396537542343, "entropy": 0.10272955894470215}, {"image_id": 40621, "caption": "two giraffes standing next to each other in a zoo", "perplexity": 0.045045603066682816, "entropy": 0.11076071113348007}, {"image_id": 262175, "caption": "a man wearing a hat and a tie", "perplexity": 0.007444438990205526, "entropy": 0.04729943722486496}, {"image_id": 548538, "caption": "a group of people on a train on the tracks", "perplexity": 0.026237046346068382, "entropy": 0.09975320845842361}, {"image_id": 65981, "caption": "a train is on the tracks next to a cliff", "perplexity": 0.1383989304304123, "entropy": 0.2616138756275177}, {"image_id": 167510, "caption": "a stop sign with street signs on top of it", "perplexity": 0.009362380020320415, "entropy": 0.048049941658973694}, {"image_id": 45966, "caption": "a stop sign on the side of a road", "perplexity": 0.10431059449911118, "entropy": 0.1322270929813385}, {"image_id": 51961, "caption": "a parking meter in front of a wall with graffiti", "perplexity": 0.018904900178313255, "entropy": 0.06623680144548416}, {"image_id": 457900, "caption": "a group of people standing in front of buses", "perplexity": 0.06608845293521881, "entropy": 0.2036632001399994}, {"image_id": 71090, "caption": "a black and white cat laying on a white teddy bear", "perplexity": 0.061908572912216187, "entropy": 0.15330034494400024}, {"image_id": 186518, "caption": "a rusted old truck parked in a field of yellow flowers", "perplexity": 0.17172957956790924, "entropy": 0.3089081943035126}, {"image_id": 576084, "caption": "a man sitting in front of a cow", "perplexity": 0.07586421072483063, "entropy": 0.17069941759109497}, {"image_id": 342334, "caption": "a group of boats are sitting in the water", "perplexity": 0.03179408237338066, "entropy": 0.11834273487329483}, {"image_id": 370749, "caption": "an elephant standing in the grass in a field", "perplexity": 0.015115827322006226, "entropy": 0.04319709166884422}, {"image_id": 42055, "caption": "a group of umbrellas sitting on top of a table", "perplexity": 0.11253798753023148, "entropy": 0.2606644630432129}, {"image_id": 21864, "caption": "a group of boats in the water", "perplexity": 0.22716036438941956, "entropy": 0.3507083058357239}, {"image_id": 412813, "caption": "a black and white photo of an umbrella on the beach", "perplexity": 0.03259006515145302, "entropy": 0.09963487833738327}, {"image_id": 532867, "caption": "a woman walking on the beach with an umbrella", "perplexity": 0.04116123914718628, "entropy": 0.14521870017051697}, {"image_id": 550051, "caption": "a group of people sitting at tables with umbrellas", "perplexity": 0.014258195646107197, "entropy": 0.04976312071084976}, {"image_id": 303215, "caption": "a teddy bear wearing a hat and a pair of scissors", "perplexity": 0.15831781923770905, "entropy": 0.3664325475692749}, {"image_id": 446522, "caption": "a black dog sitting on top of a chair", "perplexity": 0.012550664134323597, "entropy": 0.052120476961135864}, {"image_id": 313398, "caption": "a pig laying on the ground next to a frisbee", "perplexity": 0.20226073265075684, "entropy": 0.3849937617778778}, {"image_id": 424812, "caption": "a person riding a horse in a field", "perplexity": 0.007964436896145344, "entropy": 0.03852453455328941}, {"image_id": 371004, "caption": "a zebra standing next to a fence", "perplexity": 0.007710001431405544, "entropy": 0.041343629360198975}, {"image_id": 546095, "caption": "three horses grazing in the grass in a field", "perplexity": 0.03723568469285965, "entropy": 0.09340840578079224}, {"image_id": 51540, "caption": "a market with lots of fruits and vegetables with a clock", "perplexity": 0.16061772406101227, "entropy": 0.32022812962532043}, {"image_id": 307967, "caption": "a baseball player swinging a bat at a ball", "perplexity": 0.0031122879590839148, "entropy": 0.017640162259340286}, {"image_id": 248980, "caption": "a plate of food with a salad on a table", "perplexity": 0.026124494150280952, "entropy": 0.10748143494129181}, {"image_id": 277440, "caption": "a desk with a laptop computer sitting on top of it", "perplexity": 0.0005945300799794495, "entropy": 0.004567328374832869}, {"image_id": 40635, "caption": "a group of people standing in a market with fruit", "perplexity": 0.05513294041156769, "entropy": 0.16174107789993286}, {"image_id": 503595, "caption": "a plate of food with meat and broccoli", "perplexity": 0.0037481780163943768, "entropy": 0.026131393387913704}, {"image_id": 126257, "caption": "a young boy riding a skateboard on a street", "perplexity": 0.025238115340471268, "entropy": 0.08278835564851761}, {"image_id": 118367, "caption": "a person holding a hot dog on a bun", "perplexity": 0.07969222962856293, "entropy": 0.15800230205059052}, {"image_id": 437789, "caption": "a bunch of bowls of fruits and vegetables on a table", "perplexity": 0.05244981124997139, "entropy": 0.17578542232513428}, {"image_id": 272323, "caption": "a man riding a skateboard on a ramp", "perplexity": 0.06916169822216034, "entropy": 0.11625222116708755}, {"image_id": 70256, "caption": "a person cutting a cake with a knife", "perplexity": 0.09520328044891357, "entropy": 0.15415972471237183}, {"image_id": 12817, "caption": "a man doing a trick on a skateboard on a ramp", "perplexity": 0.0020259690936654806, "entropy": 0.014308802783489227}, {"image_id": 348730, "caption": "a man riding a skateboard down a street", "perplexity": 0.08544564247131348, "entropy": 0.10766344517469406}, {"image_id": 114684, "caption": "a woman sitting on a sidewalk eating a piece of food", "perplexity": 0.1694909781217575, "entropy": 0.3935888707637787}, {"image_id": 296236, "caption": "a woman standing in a factory with donuts", "perplexity": 0.08986125886440277, "entropy": 0.2405649572610855}, {"image_id": 412604, "caption": "a man holding a chocolate doughnut in a room", "perplexity": 0.18587127327919006, "entropy": 0.3350614905357361}, {"image_id": 523816, "caption": "a man riding a snowboard down a snow covered slope", "perplexity": 0.0012536789290606976, "entropy": 0.008819770067930222}, {"image_id": 329475, "caption": "a bunch of donuts on a conveyor belt", "perplexity": 0.017996102571487427, "entropy": 0.11033046245574951}, {"image_id": 61647, "caption": "a birthday cake with candles on top of a table", "perplexity": 0.015044817700982094, "entropy": 0.06733375042676926}, {"image_id": 88269, "caption": "a plate with a sandwich and a bowl of soup", "perplexity": 0.00222440785728395, "entropy": 0.015232414938509464}, {"image_id": 211326, "caption": "a plate with a sandwich on a table", "perplexity": 0.03760369122028351, "entropy": 0.10774580389261246}, {"image_id": 48668, "caption": "a man laying on a bed in a room", "perplexity": 0.09429880976676941, "entropy": 0.09597203880548477}, {"image_id": 308883, "caption": "a person sitting on a bed with a laptop computer", "perplexity": 0.03594231978058815, "entropy": 0.12381558865308762}, {"image_id": 193494, "caption": "a bed with a canopy in a room", "perplexity": 0.18720249831676483, "entropy": 0.3577551543712616}, {"image_id": 184139, "caption": "a hotel room with a bed and a table", "perplexity": 0.042870763689279556, "entropy": 0.09542996436357498}, {"image_id": 419860, "caption": "a person holding a bottle of beer next to a pizza", "perplexity": 0.07294069975614548, "entropy": 0.2002706378698349}, {"image_id": 388481, "caption": "a teddy bear sitting in front of a computer monitor", "perplexity": 0.005927220452576876, "entropy": 0.03375212103128433}, {"image_id": 97561, "caption": "a room with a desk and a television", "perplexity": 0.12211208790540695, "entropy": 0.23645655810832977}, {"image_id": 70020, "caption": "a woman holding a tennis racket on a court", "perplexity": 0.00042241945629939437, "entropy": 0.003808384295552969}, {"image_id": 466882, "caption": "a group of people playing tennis on a tennis court", "perplexity": 0.002470804611220956, "entropy": 0.0159304141998291}, {"image_id": 323356, "caption": "a man standing next to a toothbrush in a field", "perplexity": 0.06988679617643356, "entropy": 0.22482351958751678}, {"image_id": 405440, "caption": "a remote control sitting on top of a keyboard", "perplexity": 0.03603442758321762, "entropy": 0.09532959759235382}, {"image_id": 148329, "caption": "a man brushing his teeth in front of a car", "perplexity": 0.036260221153497696, "entropy": 0.07573244720697403}, {"image_id": 279524, "caption": "a man standing in a living room with a couch", "perplexity": 0.003884551115334034, "entropy": 0.02108764834702015}, {"image_id": 91304, "caption": "a bedroom with a bed and a lamp", "perplexity": 0.11880714446306229, "entropy": 0.24289853870868683}, {"image_id": 315486, "caption": "a woman and a child brushing their teeth in a sink", "perplexity": 0.05621045455336571, "entropy": 0.18962512910366058}, {"image_id": 365325, "caption": "a young boy laying on a couch with a bottle", "perplexity": 0.04696847125887871, "entropy": 0.13433226943016052}, {"image_id": 79686, "caption": "a living room with chairs and a table and a brick wall", "perplexity": 0.009874913841485977, "entropy": 0.05023527890443802}, {"image_id": 499095, "caption": "a woman and two young boys playing a video game", "perplexity": 0.10825720429420471, "entropy": 0.18955224752426147}, {"image_id": 35825, "caption": "a woman playing a video game in a living room", "perplexity": 0.08353016525506973, "entropy": 0.11240966618061066}, {"image_id": 414071, "caption": "three young men playing a video game with nintendo wii controllers", "perplexity": 0.15379491448402405, "entropy": 0.3038967549800873}, {"image_id": 520430, "caption": "a woman holding a nintendo wii game controller", "perplexity": 0.02547905407845974, "entropy": 0.0683727040886879}, {"image_id": 4125, "caption": "a living room with a white couch and a table", "perplexity": 0.011105774901807308, "entropy": 0.040311094373464584}, {"image_id": 487774, "caption": "a computer mouse sitting on top of a keyboard", "perplexity": 0.03708220273256302, "entropy": 0.12031422555446625}, {"image_id": 157516, "caption": "a man holding a baby sitting at a table", "perplexity": 0.15638481080532074, "entropy": 0.24585843086242676}, {"image_id": 217957, "caption": "a clock on the side of a building", "perplexity": 0.01223772019147873, "entropy": 0.05077415332198143}, {"image_id": 415727, "caption": "a young boy holding a tennis racket in a batting cage", "perplexity": 0.1495582014322281, "entropy": 0.31634435057640076}, {"image_id": 251367, "caption": "a baseball player swinging a bat at a ball", "perplexity": 0.0027818887028843164, "entropy": 0.01827285811305046}, {"image_id": 148588, "caption": "a pizza is sitting in front of a brick oven", "perplexity": 0.1783248484134674, "entropy": 0.4157869219779968}, {"image_id": 93765, "caption": "a vase with a red rose in it on a table", "perplexity": 0.09078087657690048, "entropy": 0.26617416739463806}, {"image_id": 488736, "caption": "two clocks on the side of a brick building", "perplexity": 0.11468569189310074, "entropy": 0.16709740459918976}, {"image_id": 324837, "caption": "a person holding a computer mouse and a laptop computer", "perplexity": 0.05634644255042076, "entropy": 0.199982151389122}, {"image_id": 63602, "caption": "a laptop computer sitting on top of a desk", "perplexity": 0.00019966112449765205, "entropy": 0.00192231684923172}, {"image_id": 33904, "caption": "a teddy bear sitting on a couch reading a book", "perplexity": 0.03976282477378845, "entropy": 0.08514581620693207}, {"image_id": 445041, "caption": "a man riding a motorcycle down a street", "perplexity": 0.0018216953612864017, "entropy": 0.012186188250780106}, {"image_id": 54959, "caption": "three microwaves and a microwave on a counter", "perplexity": 0.41183415055274963, "entropy": 0.6871064305305481}, {"image_id": 299946, "caption": "a man standing in a kitchen holding a blender", "perplexity": 0.09723569452762604, "entropy": 0.3177645802497864}, {"image_id": 65969, "caption": "a bottle of beer sitting on a table next to a glass", "perplexity": 0.08242104947566986, "entropy": 0.21902252733707428}, {"image_id": 550322, "caption": "a bunch of pairs of scissors sitting on a table", "perplexity": 0.12735186517238617, "entropy": 0.2991463541984558}, {"image_id": 76329, "caption": "a clock on a pole with a street sign", "perplexity": 0.20682287216186523, "entropy": 0.2478618174791336}, {"image_id": 368505, "caption": "a black and white photo of a building with a clock tower", "perplexity": 0.0023891781456768513, "entropy": 0.013702006079256535}, {"image_id": 213224, "caption": "a vase of flowers sitting on a table", "perplexity": 0.07649905234575272, "entropy": 0.1587609201669693}, {"image_id": 478282, "caption": "a vase with flowers in it on a table", "perplexity": 0.10315124690532684, "entropy": 0.18343296647071838}, {"image_id": 251590, "caption": "a vase with flowers in it on a table", "perplexity": 0.017927588894963264, "entropy": 0.07923305779695511}, {"image_id": 425475, "caption": "a person holding a glass of wine", "perplexity": 0.002761993557214737, "entropy": 0.019125744700431824}, {"image_id": 448795, "caption": "a kitchen with a stove and a table", "perplexity": 0.0076451292261481285, "entropy": 0.03395277261734009}, {"image_id": 345389, "caption": "a woman standing in a kitchen with a stove", "perplexity": 0.07244987785816193, "entropy": 0.13271564245224}, {"image_id": 280736, "caption": "a cat sitting on top of a tree branch", "perplexity": 0.050936002284288406, "entropy": 0.16940262913703918}, {"image_id": 45208, "caption": "a black cat laying in a bath tub", "perplexity": 0.10936742275953293, "entropy": 0.21763725578784943}, {"image_id": 557501, "caption": "a bathroom with three sinks and a trash can", "perplexity": 0.03980078548192978, "entropy": 0.14102640748023987}, {"image_id": 496604, "caption": "a bathroom with a toilet and a sink", "perplexity": 0.00028169655706733465, "entropy": 0.002441957825794816}, {"image_id": 46099, "caption": "a man standing next to a stop sign", "perplexity": 0.10906922072172165, "entropy": 0.14151698350906372}, {"image_id": 144798, "caption": "a bathroom with a toilet and a bath tub", "perplexity": 0.03803650289773941, "entropy": 0.10287155956029892}, {"image_id": 463825, "caption": "a cat standing on top of a bathroom sink", "perplexity": 0.02823745273053646, "entropy": 0.06610482931137085}, {"image_id": 50411, "caption": "a man riding a horse down a street", "perplexity": 0.02534259855747223, "entropy": 0.09754069149494171}, {"image_id": 524637, "caption": "a white toilet in a bathroom with a table", "perplexity": 0.6694256663322449, "entropy": 0.7112671136856079}, {"image_id": 562592, "caption": "a person riding a motorcycle down a road", "perplexity": 0.022658761590719223, "entropy": 0.08856122940778732}, {"image_id": 465424, "caption": "a group of people standing in a street with motorcycles", "perplexity": 0.06140562519431114, "entropy": 0.18312373757362366}, {"image_id": 425151, "caption": "a living room with a couch and a table", "perplexity": 0.03991007059812546, "entropy": 0.07846910506486893}, {"image_id": 210032, "caption": "a sandwich on a plate with birds on a table", "perplexity": 0.14369209110736847, "entropy": 0.26806700229644775}, {"image_id": 21202, "caption": "a city street with cars and a traffic light", "perplexity": 0.03503059595823288, "entropy": 0.07378832250833511}, {"image_id": 398007, "caption": "a group of people walking down a train station", "perplexity": 0.19140861928462982, "entropy": 0.39660584926605225}, {"image_id": 322824, "caption": "a traffic light on a city street with buildings", "perplexity": 0.12268231064081192, "entropy": 0.2790406346321106}, {"image_id": 376236, "caption": "a young boy feeding a giraffe in a zoo", "perplexity": 0.142759770154953, "entropy": 0.3185327649116516}, {"image_id": 468933, "caption": "a herd of sheep standing in a field", "perplexity": 0.037512458860874176, "entropy": 0.07481864839792252}, {"image_id": 68203, "caption": "a giraffe with birds on top of it", "perplexity": 0.045793984085321426, "entropy": 0.1544875204563141}, {"image_id": 197745, "caption": "two giraffes standing next to each other in a field", "perplexity": 0.000720406009349972, "entropy": 0.0056833792477846146}, {"image_id": 352476, "caption": "two bikes parked in front of a blue bus", "perplexity": 0.0871170312166214, "entropy": 0.22949817776679993}, {"image_id": 89909, "caption": "a white bench sitting in front of a garden", "perplexity": 0.1590384542942047, "entropy": 0.28363269567489624}, {"image_id": 38048, "caption": "a red fire hydrant sitting on the side of a street", "perplexity": 0.04363582655787468, "entropy": 0.08308110386133194}, {"image_id": 322955, "caption": "a white bird standing on the beach near the ocean", "perplexity": 0.10058340430259705, "entropy": 0.2504225969314575}, {"image_id": 211054, "caption": "a black and white photo of a train on the tracks", "perplexity": 0.035585932433605194, "entropy": 0.13492058217525482}, {"image_id": 500703, "caption": "a group of people standing at a train station", "perplexity": 0.00340406596660614, "entropy": 0.020532624796032906}, {"image_id": 340637, "caption": "a cell phone sitting on top of a hat", "perplexity": 0.07245510816574097, "entropy": 0.22138170897960663}, {"image_id": 174329, "caption": "a yellow train is sitting on the tracks", "perplexity": 0.01938806287944317, "entropy": 0.06887343525886536}, {"image_id": 499537, "caption": "a street sign on the side of a pole", "perplexity": 0.005514858290553093, "entropy": 0.03330857679247856}, {"image_id": 206770, "caption": "a red car parked next to a stop sign", "perplexity": 0.05644534155726433, "entropy": 0.14063890278339386}, {"image_id": 67255, "caption": "a stop sign with street signs on top of it", "perplexity": 0.006219225004315376, "entropy": 0.03293813019990921}, {"image_id": 258078, "caption": "a young boy standing next to a parking meter", "perplexity": 0.014077285304665565, "entropy": 0.061424218118190765}, {"image_id": 171695, "caption": "a group of people in the back of a truck", "perplexity": 0.09748849272727966, "entropy": 0.1367843896150589}, {"image_id": 79816, "caption": "a truck parked on top of a beach", "perplexity": 0.10279673337936401, "entropy": 0.26241183280944824}, {"image_id": 90366, "caption": "a black and white dog standing next to a cow", "perplexity": 0.02780887484550476, "entropy": 0.08462277054786682}, {"image_id": 76155, "caption": "a herd of sheep standing in a field", "perplexity": 0.17310820519924164, "entropy": 0.2660385072231293}, {"image_id": 350084, "caption": "a white truck parked on the side of a road", "perplexity": 0.06228680908679962, "entropy": 0.08939868956804276}, {"image_id": 103272, "caption": "a red truck parked in the grass in a field", "perplexity": 0.004205654375255108, "entropy": 0.025992967188358307}, {"image_id": 519764, "caption": "a cat laying on top of a black chair", "perplexity": 0.00982252974063158, "entropy": 0.038927316665649414}, {"image_id": 450404, "caption": "a yellow truck parked behind a fence", "perplexity": 0.07740974426269531, "entropy": 0.19006671011447906}, {"image_id": 436676, "caption": "a woman laying on a couch with a black cat", "perplexity": 0.02925538271665573, "entropy": 0.07709233462810516}, {"image_id": 238459, "caption": "a group of cows standing in a field", "perplexity": 0.019795654341578484, "entropy": 0.0779838114976883}, {"image_id": 565186, "caption": "a truck with logs in the back of it", "perplexity": 0.10410269349813461, "entropy": 0.1855965554714203}, {"image_id": 464286, "caption": "a group of cows eating hay in a pen", "perplexity": 0.07644867151975632, "entropy": 0.2055753469467163}, {"image_id": 87470, "caption": "a herd of cows walking down a road", "perplexity": 0.0017911321483552456, "entropy": 0.014301265589892864}, {"image_id": 16005, "caption": "a woman holding a baby next to a goat", "perplexity": 0.03543473035097122, "entropy": 0.13633212447166443}, {"image_id": 163684, "caption": "a dog standing in the snow", "perplexity": 0.14719124138355255, "entropy": 0.1724662035703659}, {"image_id": 14257, "caption": "two people walking down a street at night", "perplexity": 0.1538398563861847, "entropy": 0.2242414355278015}, {"image_id": 533979, "caption": "an elephant standing next to a wall", "perplexity": 0.09172981977462769, "entropy": 0.13982918858528137}, {"image_id": 419344, "caption": "a group of people standing in front of a group of elephants", "perplexity": 0.07239927351474762, "entropy": 0.17071938514709473}, {"image_id": 148188, "caption": "a group of people riding on the back of elephants", "perplexity": 0.07226861268281937, "entropy": 0.1291704773902893}, {"image_id": 318080, "caption": "two brown bears are playing in the water", "perplexity": 0.04068116471171379, "entropy": 0.14546073973178864}, {"image_id": 361551, "caption": "a group of people standing with luggage at an airport", "perplexity": 0.043254707008600235, "entropy": 0.09490107744932175}, {"image_id": 306664, "caption": "a polar bear walking in the snow", "perplexity": 0.04641510173678398, "entropy": 0.15303413569927216}, {"image_id": 121876, "caption": "a polar bear standing next to a frisbee", "perplexity": 0.03672964498400688, "entropy": 0.1241011768579483}, {"image_id": 236784, "caption": "two dogs laying on top of a couch", "perplexity": 0.0021030667703598738, "entropy": 0.014659860171377659}, {"image_id": 406976, "caption": "a dog laying on top of a couch", "perplexity": 0.0038653267547488213, "entropy": 0.020592013373970985}, {"image_id": 18480, "caption": "a group of men standing in a field with frisbees", "perplexity": 0.054252006113529205, "entropy": 0.10710512846708298}, {"image_id": 110435, "caption": "a woman demonstrating a dog in a bath tub", "perplexity": 0.14218288660049438, "entropy": 0.2725646197795868}, {"image_id": 347650, "caption": "a black dog laying on a bed in a room", "perplexity": 0.1468043029308319, "entropy": 0.285071462392807}, {"image_id": 440895, "caption": "a red brick building with a street sign on it", "perplexity": 0.10665453225374222, "entropy": 0.185232013463974}, {"image_id": 451305, "caption": "a zebra standing in the dirt next to a tree", "perplexity": 0.04230670630931854, "entropy": 0.09583739936351776}, {"image_id": 431521, "caption": "a group of horses standing next to a fence", "perplexity": 0.11685091257095337, "entropy": 0.22965697944164276}, {"image_id": 361919, "caption": "a group of people standing on skis in the snow", "perplexity": 0.10959654301404953, "entropy": 0.16417820751667023}, {"image_id": 424174, "caption": "a bunch of bananas and other fruits on a table", "perplexity": 0.137119323015213, "entropy": 0.33426597714424133}, {"image_id": 332096, "caption": "a group of baseball players throwing a ball on a field", "perplexity": 0.01882321387529373, "entropy": 0.0871913954615593}, {"image_id": 158722, "caption": "a bunch of bananas on a table at a market", "perplexity": 0.13807426393032074, "entropy": 0.18439263105392456}, {"image_id": 394801, "caption": "a bunch of bananas and other fruits and vegetables", "perplexity": 0.010018153116106987, "entropy": 0.054186105728149414}, {"image_id": 498439, "caption": "a group of baseball players standing on a field", "perplexity": 0.0019301872234791517, "entropy": 0.012426741421222687}, {"image_id": 374369, "caption": "a person riding skis down a snow covered slope", "perplexity": 0.03800593689084053, "entropy": 0.07981504499912262}, {"image_id": 313176, "caption": "a close up of a pancakes with broccoli on a table", "perplexity": 0.21776576340198517, "entropy": 0.4549485743045807}, {"image_id": 556726, "caption": "a bunch of broccoli on a cutting board", "perplexity": 0.059210553765296936, "entropy": 0.14978906512260437}, {"image_id": 123321, "caption": "a bowl of soup with broccoli and a table", "perplexity": 0.38582101464271545, "entropy": 0.4316805899143219}, {"image_id": 539079, "caption": "a man riding skis down a snow covered slope", "perplexity": 0.004307995084673166, "entropy": 0.01991468109190464}, {"image_id": 36238, "caption": "a pan of food with meat and broccoli", "perplexity": 0.019520506262779236, "entropy": 0.08781468123197556}, {"image_id": 520508, "caption": "a person riding skis down a snow covered slope", "perplexity": 0.006407991051673889, "entropy": 0.030432749539613724}, {"image_id": 149456, "caption": "a bunch of vegetables on a table", "perplexity": 0.024567492306232452, "entropy": 0.0980093851685524}, {"image_id": 414385, "caption": "a man riding a skateboard down a road with cars", "perplexity": 0.08556374907493591, "entropy": 0.16188989579677582}, {"image_id": 497907, "caption": "a person riding a snowboard down a snow covered slope", "perplexity": 0.025220977142453194, "entropy": 0.06812792271375656}, {"image_id": 146272, "caption": "a person sitting in the snow with a snowboard", "perplexity": 0.07225782424211502, "entropy": 0.10243779420852661}, {"image_id": 320664, "caption": "a plate of food with a hot dog and pasta", "perplexity": 0.12554603815078735, "entropy": 0.25212204456329346}, {"image_id": 190391, "caption": "a hot dog on a bun with mustard and ketchup", "perplexity": 0.05206718668341637, "entropy": 0.1801994889974594}, {"image_id": 183786, "caption": "a bunch of donuts sitting on top of a table", "perplexity": 0.0917833149433136, "entropy": 0.21995773911476135}, {"image_id": 325027, "caption": "a person holding a sandwich in their hand", "perplexity": 0.2353019416332245, "entropy": 0.11586982756853104}, {"image_id": 62230, "caption": "a group of men playing basketball on a court", "perplexity": 0.04112876206636429, "entropy": 0.13991618156433105}, {"image_id": 410885, "caption": "a group of people standing in the water on a beach", "perplexity": 0.042551279067993164, "entropy": 0.15295235812664032}, {"image_id": 810, "caption": "a sandwich in a basket on a table", "perplexity": 0.010073878802359104, "entropy": 0.055511459708213806}, {"image_id": 276434, "caption": "a group of people cutting a cake with fruit", "perplexity": 0.09536974877119064, "entropy": 0.22825738787651062}, {"image_id": 566529, "caption": "a man laying on a bed with a blue teddy bear", "perplexity": 0.12064258009195328, "entropy": 0.18563127517700195}, {"image_id": 375285, "caption": "a group of men standing on a beach", "perplexity": 0.04524052143096924, "entropy": 0.10991006344556808}, {"image_id": 105234, "caption": "a bride and groom playing a video game", "perplexity": 0.11931334435939789, "entropy": 0.2133849412202835}, {"image_id": 203734, "caption": "two young boys sitting in the grass eating food", "perplexity": 0.02034611813724041, "entropy": 0.06830860674381256}, {"image_id": 526972, "caption": "a bunch of pizzas on a pan on a table", "perplexity": 0.12490120530128479, "entropy": 0.3356775939464569}, {"image_id": 478528, "caption": "a bedroom with a chair and a bed and a dresser", "perplexity": 0.1414007991552353, "entropy": 0.2858724594116211}, {"image_id": 4312, "caption": "a man taking a picture of a pizza on a table", "perplexity": 0.01681048609316349, "entropy": 0.0655907616019249}, {"image_id": 410101, "caption": "a man holding a nintendo wii game controller", "perplexity": 0.185346782207489, "entropy": 0.14582857489585876}, {"image_id": 514787, "caption": "a group of pictures of a man playing a video game", "perplexity": 0.021487189456820488, "entropy": 0.11277102679014206}, {"image_id": 26584, "caption": "a person holding a nintendo wii game controller", "perplexity": 0.022640839219093323, "entropy": 0.08113542944192886}, {"image_id": 546964, "caption": "a living room with a couch and chairs and a table", "perplexity": 0.06227758154273033, "entropy": 0.06794567406177521}, {"image_id": 164759, "caption": "a living room with a couch and a table", "perplexity": 0.002202723640948534, "entropy": 0.011960580945014954}, {"image_id": 361527, "caption": "a computer monitor and a keyboard on a desk", "perplexity": 0.10802582651376724, "entropy": 0.12457241117954254}, {"image_id": 281782, "caption": "a man and a child flying a kite in a field", "perplexity": 0.012746982276439667, "entropy": 0.056910764425992966}, {"image_id": 579307, "caption": "a man and a young boy holding a kite on the beach", "perplexity": 0.023101601749658585, "entropy": 0.068658247590065}, {"image_id": 291962, "caption": "a young boy flying a kite in a field", "perplexity": 0.0058718835934996605, "entropy": 0.026664411649107933}, {"image_id": 162445, "caption": "a group of people flying kites in a field", "perplexity": 0.028402486816048622, "entropy": 0.07108761370182037}, {"image_id": 136642, "caption": "a baseball player swinging a bat at a ball", "perplexity": 0.00525050051510334, "entropy": 0.028140351176261902}, {"image_id": 138553, "caption": "a baseball player holding a bat on a field", "perplexity": 9.002652222989127e-05, "entropy": 0.000940194702707231}, {"image_id": 54593, "caption": "a young boy holding a baseball bat on a field", "perplexity": 0.0003284878621343523, "entropy": 0.003050140105187893}, {"image_id": 520787, "caption": "two slices of pizza on a white plate", "perplexity": 0.003222031518816948, "entropy": 0.018244735896587372}, {"image_id": 525646, "caption": "a pizza sitting on top of a table", "perplexity": 0.008284538984298706, "entropy": 0.035312287509441376}, {"image_id": 116208, "caption": "a pizza sitting on a table with a plate", "perplexity": 0.11144373565912247, "entropy": 0.1530245840549469}, {"image_id": 208623, "caption": "a group of people sitting at a table with a laptop", "perplexity": 0.057097177952528, "entropy": 0.11089686304330826}, {"image_id": 493623, "caption": "a man sitting in a chair with a vase of flowers", "perplexity": 0.05693107470870018, "entropy": 0.14074909687042236}, {"image_id": 191069, "caption": "a person holding a cell phone in front of a laptop", "perplexity": 0.012991619296371937, "entropy": 0.046270985156297684}, {"image_id": 221700, "caption": "a pair of scissors sitting on top of a table", "perplexity": 0.003945238888263702, "entropy": 0.024049466475844383}, {"image_id": 318290, "caption": "a blue oven sitting on top of a table", "perplexity": 0.042257171124219894, "entropy": 0.1434241086244583}, {"image_id": 149500, "caption": "a man sitting in a chair taking a picture with a cell phone", "perplexity": 0.06424107402563095, "entropy": 0.15325488150119781}, {"image_id": 205720, "caption": "a man talking on a cell phone next to a body of water", "perplexity": 0.09282194077968597, "entropy": 0.16255545616149902}, {"image_id": 309933, "caption": "a microwave sitting on top of a wooden cabinet", "perplexity": 0.13423201441764832, "entropy": 0.326215535402298}, {"image_id": 233376, "caption": "a white refrigerator in a kitchen with a table", "perplexity": 0.1665811538696289, "entropy": 0.1903649866580963}, {"image_id": 452881, "caption": "a desk with a clock and a book on it", "perplexity": 0.04570434242486954, "entropy": 0.2170756310224533}, {"image_id": 292804, "caption": "a person walking in a building with a clock", "perplexity": 0.07669776678085327, "entropy": 0.178812175989151}, {"image_id": 321437, "caption": "a clock on a pole in a city street", "perplexity": 0.07812424749135971, "entropy": 0.13480553030967712}, {"image_id": 108853, "caption": "a vase with flowers sitting on a table", "perplexity": 0.036525361239910126, "entropy": 0.1148417666554451}, {"image_id": 410880, "caption": "a teddy bear sitting in front of a store", "perplexity": 0.02395722083747387, "entropy": 0.07578099519014359}, {"image_id": 135399, "caption": "a person holding a table with bowls of food", "perplexity": 0.12971755862236023, "entropy": 0.3758434057235718}, {"image_id": 349184, "caption": "a woman sitting on a bench in a park", "perplexity": 0.022781096398830414, "entropy": 0.07710990309715271}, {"image_id": 130909, "caption": "a group of people standing in a kitchen preparing food", "perplexity": 0.0556553453207016, "entropy": 0.12847061455249786}, {"image_id": 369913, "caption": "a woman holding a pair of scissors", "perplexity": 0.0057683722116053104, "entropy": 0.03582826256752014}, {"image_id": 404462, "caption": "a black and white photo of a window", "perplexity": 0.013770494610071182, "entropy": 0.06274179369211197}, {"image_id": 300034, "caption": "a bathroom with a toilet and a sink", "perplexity": 0.039906177669763565, "entropy": 0.0708363950252533}, {"image_id": 380854, "caption": "a bathroom with a toilet and a sink and a window", "perplexity": 0.014954887330532074, "entropy": 0.05307520553469658}, {"image_id": 511583, "caption": "a car parked on the side of a street", "perplexity": 0.02399108186364174, "entropy": 0.07964370399713516}, {"image_id": 210273, "caption": "a busy city street with cars and buses", "perplexity": 0.01109729241579771, "entropy": 0.06770923733711243}, {"image_id": 161112, "caption": "a woman standing next to a suitcase", "perplexity": 0.14491474628448486, "entropy": 0.25852951407432556}, {"image_id": 120428, "caption": "a woman sitting on the floor in a room", "perplexity": 0.04886762052774429, "entropy": 0.1589445024728775}, {"image_id": 215408, "caption": "a building with a clock on the side of it", "perplexity": 0.02172025851905346, "entropy": 0.0660981833934784}, {"image_id": 46571, "caption": "a motorcycle parked in front of a brick wall", "perplexity": 0.06524208933115005, "entropy": 0.19773201644420624}, {"image_id": 542509, "caption": "a desk with two computer monitors and a laptop", "perplexity": 0.15852180123329163, "entropy": 0.27919986844062805}, {"image_id": 556349, "caption": "a red motorcycle parked on the side of a street", "perplexity": 0.0031356022227555513, "entropy": 0.01703566126525402}, {"image_id": 475923, "caption": "a black and white cat laying in front of a blue door", "perplexity": 0.023365039378404617, "entropy": 0.08062873780727386}, {"image_id": 534733, "caption": "a living room with a fireplace and a table", "perplexity": 0.0013657985255122185, "entropy": 0.004885339643806219}, {"image_id": 82229, "caption": "a television sitting on top of a wooden table", "perplexity": 0.1203356385231018, "entropy": 0.30878275632858276}, {"image_id": 52017, "caption": "a small plane flying in the sky", "perplexity": 0.11124777048826218, "entropy": 0.21259988844394684}, {"image_id": 238700, "caption": "a giraffe and a zebra walking in a field", "perplexity": 0.02714698575437069, "entropy": 0.08892112225294113}, {"image_id": 526645, "caption": "a giraffe standing in front of trees", "perplexity": 0.059701137244701385, "entropy": 0.13793304562568665}, {"image_id": 577866, "caption": "a black and white photo of a bus parked on a street", "perplexity": 0.045538149774074554, "entropy": 0.11996904015541077}, {"image_id": 361400, "caption": "a green traffic light on a city street at night", "perplexity": 0.08750688284635544, "entropy": 0.15838664770126343}, {"image_id": 535578, "caption": "a herd of sheep grazing in a field", "perplexity": 0.037942949682474136, "entropy": 0.10517537593841553}, {"image_id": 263011, "caption": "a group of people standing in front of double decker buses", "perplexity": 0.1078275516629219, "entropy": 0.12418553233146667}, {"image_id": 122051, "caption": "a black and white photo of cars on a street", "perplexity": 0.0590980090200901, "entropy": 0.17705081403255463}, {"image_id": 473171, "caption": "a stop sign on the side of a street", "perplexity": 0.008905353024601936, "entropy": 0.03855936974287033}, {"image_id": 150576, "caption": "a giraffe and a baby giraffe in a field", "perplexity": 0.08130820095539093, "entropy": 0.1925881952047348}, {"image_id": 458560, "caption": "a bird standing on the ground next to the water", "perplexity": 0.10193045437335968, "entropy": 0.2692636251449585}, {"image_id": 74465, "caption": "a train is sitting on the tracks", "perplexity": 0.02370998077094555, "entropy": 0.07004354894161224}, {"image_id": 393942, "caption": "a person walking down the tracks with a street sign", "perplexity": 0.07196322083473206, "entropy": 0.19437794387340546}, {"image_id": 56983, "caption": "a woman looking at birds flying in the sky", "perplexity": 0.10387919843196869, "entropy": 0.3132089078426361}, {"image_id": 144715, "caption": "a steam train is sitting on the tracks", "perplexity": 0.038057345896959305, "entropy": 0.12242478877305984}, {"image_id": 199257, "caption": "a traffic light on the side of a street", "perplexity": 0.0334775373339653, "entropy": 0.11236196756362915}, {"image_id": 517967, "caption": "a picture of a woman sitting on a laptop computer", "perplexity": 0.06091673672199249, "entropy": 0.1921084076166153}, {"image_id": 448786, "caption": "a white train is sitting at a train station", "perplexity": 0.11034159362316132, "entropy": 0.21285712718963623}, {"image_id": 506416, "caption": "a red train is on the tracks", "perplexity": 0.11106409877538681, "entropy": 0.2063845545053482}, {"image_id": 25747, "caption": "a train is on the tracks in a forest", "perplexity": 0.07647273689508438, "entropy": 0.12309049069881439}, {"image_id": 224554, "caption": "a train is sitting on the tracks", "perplexity": 0.0198371484875679, "entropy": 0.07190001755952835}, {"image_id": 25550, "caption": "a crowd of people standing next to a street sign", "perplexity": 0.12322976440191269, "entropy": 0.2365703135728836}, {"image_id": 128528, "caption": "a dog in the snow with a backpack", "perplexity": 0.11414209008216858, "entropy": 0.2484995573759079}, {"image_id": 153966, "caption": "a black and white cat sitting in front of a fence", "perplexity": 0.1082150861620903, "entropy": 0.21761004626750946}, {"image_id": 480720, "caption": "a black and white cat sitting in a window", "perplexity": 0.08341976255178452, "entropy": 0.20218905806541443}, {"image_id": 93803, "caption": "a construction site with trucks and a construction site", "perplexity": 0.1340467482805252, "entropy": 0.30287906527519226}, {"image_id": 310618, "caption": "a cow standing next to another cow in a field", "perplexity": 0.5395384430885315, "entropy": 0.270025372505188}, {"image_id": 290839, "caption": "two men and a dog on a boat in the water", "perplexity": 0.07666470855474472, "entropy": 0.09349808841943741}, {"image_id": 476552, "caption": "a group of people on boats in the water", "perplexity": 0.07639499008655548, "entropy": 0.21392717957496643}, {"image_id": 111109, "caption": "a young boy wearing a shorts and a tie", "perplexity": 0.24580354988574982, "entropy": 0.34446510672569275}, {"image_id": 542388, "caption": "a man in a suit and blue tie", "perplexity": 0.04169729724526405, "entropy": 0.09617867320775986}, {"image_id": 135281, "caption": "two people walking down a street with an umbrella", "perplexity": 0.12309489399194717, "entropy": 0.2523983418941498}, {"image_id": 152252, "caption": "a black and white photo of a group of children", "perplexity": 0.1073322594165802, "entropy": 0.11824347823858261}, {"image_id": 292685, "caption": "a group of elephants standing next to each other", "perplexity": 0.021975884214043617, "entropy": 0.07267902791500092}, {"image_id": 1682, "caption": "a boat is sitting in the water", "perplexity": 0.007443360984325409, "entropy": 0.04808717966079712}, {"image_id": 360960, "caption": "a person walking down a street holding a colorful umbrella", "perplexity": 0.06772962212562561, "entropy": 0.10894765704870224}, {"image_id": 456690, "caption": "a group of zebras grazing in a field with a rainbow", "perplexity": 0.05838232859969139, "entropy": 0.16565047204494476}, {"image_id": 31390, "caption": "a group of men playing frisbee in a field", "perplexity": 0.003581119002774358, "entropy": 0.022038668394088745}, {"image_id": 303267, "caption": "two horses grazing in the grass in a field", "perplexity": 0.01211305521428585, "entropy": 0.053635962307453156}, {"image_id": 23034, "caption": "two men riding horses on a dirt road", "perplexity": 0.11984910070896149, "entropy": 0.22222240269184113}, {"image_id": 359838, "caption": "two horses standing in the water in a field", "perplexity": 0.0771365612745285, "entropy": 0.17596273124217987}, {"image_id": 377984, "caption": "a little girl riding on the back of a horse", "perplexity": 0.005799563601613045, "entropy": 0.029392600059509277}, {"image_id": 546854, "caption": "a bunch of pictures of orange juice and more", "perplexity": 0.2650473117828369, "entropy": 0.5676929354667664}, {"image_id": 333156, "caption": "a piece of chocolate cake on a yellow plate", "perplexity": 0.005713726859539747, "entropy": 0.02919926866889}, {"image_id": 78959, "caption": "a bunch of bananas hanging from a tree", "perplexity": 0.06655804067850113, "entropy": 0.12024608254432678}, {"image_id": 229274, "caption": "a bunch of bananas hanging from a tree", "perplexity": 0.07975391298532486, "entropy": 0.13869646191596985}, {"image_id": 66179, "caption": "a bunch of bananas hanging from a tree", "perplexity": 0.020374076440930367, "entropy": 0.08219234645366669}, {"image_id": 378098, "caption": "a plate of food with meat and broccoli", "perplexity": 0.015171203762292862, "entropy": 0.05831994116306305}, {"image_id": 377111, "caption": "a man doing a trick on a skateboard on a bench", "perplexity": 0.002032184274867177, "entropy": 0.014738799072802067}, {"image_id": 439092, "caption": "two people standing on skis in the snow", "perplexity": 0.009629261679947376, "entropy": 0.042233891785144806}, {"image_id": 60970, "caption": "a plate of food with rice and broccoli", "perplexity": 0.027017848566174507, "entropy": 0.06404958665370941}, {"image_id": 516813, "caption": "a young boy standing on skis in the snow", "perplexity": 0.00810307264328003, "entropy": 0.0415332056581974}, {"image_id": 292170, "caption": "a bunch of apples on display at a market", "perplexity": 0.13709327578544617, "entropy": 0.2194008082151413}, {"image_id": 535306, "caption": "a man doing a trick on a skateboard on a ramp", "perplexity": 0.020712105557322502, "entropy": 0.06592848896980286}, {"image_id": 368528, "caption": "a man riding skis down a snow covered slope", "perplexity": 0.06858707219362259, "entropy": 0.07688911259174347}, {"image_id": 304834, "caption": "a woman riding a skateboard down a street", "perplexity": 0.019523922353982925, "entropy": 0.06599622964859009}, {"image_id": 536791, "caption": "a man doing a trick on a skateboard in the air", "perplexity": 0.03648345544934273, "entropy": 0.08237772434949875}, {"image_id": 302599, "caption": "a man doing a trick on a skateboard on a ramp", "perplexity": 0.052473291754722595, "entropy": 0.11684481054544449}, {"image_id": 160351, "caption": "a man riding a skateboard down a street", "perplexity": 0.09071937203407288, "entropy": 0.13747486472129822}, {"image_id": 93353, "caption": "a sandwich with meat and cheese on a table", "perplexity": 0.1576867699623108, "entropy": 0.24646158516407013}, {"image_id": 532211, "caption": "a man doing a trick on a skateboard in the air", "perplexity": 0.002826754003763199, "entropy": 0.01695936731994152}, {"image_id": 220187, "caption": "a man doing a trick on a skateboard on a rail", "perplexity": 0.0657491460442543, "entropy": 0.15261131525039673}, {"image_id": 391365, "caption": "a man doing a trick on a skateboard on a ramp", "perplexity": 0.041160378605127335, "entropy": 0.11762995272874832}, {"image_id": 230884, "caption": "a young boy riding a skateboard down a street", "perplexity": 0.0014734683791175485, "entropy": 0.010461590252816677}, {"image_id": 412464, "caption": "a plate with a sandwich and a salad on a table", "perplexity": 0.008559509180486202, "entropy": 0.0356646291911602}, {"image_id": 283113, "caption": "three hot dogs with mustard on a table", "perplexity": 0.06954430788755417, "entropy": 0.17997616529464722}, {"image_id": 138675, "caption": "a person riding a snowboard down a snow covered slope", "perplexity": 0.010782637633383274, "entropy": 0.04866228252649307}, {"image_id": 162902, "caption": "a group of people standing in the snow with snowboards", "perplexity": 0.032492924481630325, "entropy": 0.09734559804201126}, {"image_id": 571449, "caption": "a person holding a donut in their hand", "perplexity": 0.11271272599697113, "entropy": 0.14115744829177856}, {"image_id": 317725, "caption": "two donuts in a bowl with sprinkles on a table", "perplexity": 0.017550509423017502, "entropy": 0.07952794432640076}, {"image_id": 205101, "caption": "a sandwich on a plate with a glass of beer", "perplexity": 0.03904068470001221, "entropy": 0.09518025070428848}, {"image_id": 461378, "caption": "a birthday cake with flowers on top of a table", "perplexity": 0.03561482951045036, "entropy": 0.14208264648914337}, {"image_id": 45550, "caption": "a man holding a slice of pizza on a plate", "perplexity": 0.005363868549466133, "entropy": 0.031524546444416046}, {"image_id": 66685, "caption": "a couple of surfboards laying on the beach", "perplexity": 0.09487143158912659, "entropy": 0.25607383251190186}, {"image_id": 173081, "caption": "a black and white photo of two beds in a room", "perplexity": 0.11476870626211166, "entropy": 0.15587110817432404}, {"image_id": 46433, "caption": "a young boy sitting on a bed in a black and white photo", "perplexity": 0.08614931255578995, "entropy": 0.18290473520755768}, {"image_id": 4916, "caption": "two children standing in a room with a bed", "perplexity": 0.05804486945271492, "entropy": 0.16090592741966248}, {"image_id": 476939, "caption": "a man and a woman standing in a room", "perplexity": 0.010924464091658592, "entropy": 0.052160680294036865}, {"image_id": 31281, "caption": "a man holding a surfboard on top of a rock", "perplexity": 0.08916568011045456, "entropy": 0.23272524774074554}, {"image_id": 541965, "caption": "a pizza sitting on a plate on a table", "perplexity": 0.039588961750268936, "entropy": 0.0883045494556427}, {"image_id": 345029, "caption": "a woman standing on a tennis court holding a ball", "perplexity": 0.047240376472473145, "entropy": 0.07387024164199829}, {"image_id": 400317, "caption": "a man holding a tennis racket on a tennis court", "perplexity": 0.01272494439035654, "entropy": 0.044477496296167374}, {"image_id": 39697, "caption": "a pizza in a box on a table", "perplexity": 0.04608370363712311, "entropy": 0.14143279194831848}, {"image_id": 499755, "caption": "a woman holding a tennis racket on a court", "perplexity": 0.011072743684053421, "entropy": 0.03859924152493477}, {"image_id": 233915, "caption": "a woman holding a tennis ball on a court", "perplexity": 0.08355839550495148, "entropy": 0.17157980799674988}, {"image_id": 557130, "caption": "a group of men standing with their cell phones", "perplexity": 0.09123575687408447, "entropy": 0.2787041962146759}, {"image_id": 121611, "caption": "a living room with a couch and a table", "perplexity": 0.008499040268361568, "entropy": 0.03130968287587166}, {"image_id": 1655, "caption": "a man taking a picture with a cell phone in the snow", "perplexity": 0.06243522837758064, "entropy": 0.12201181054115295}, {"image_id": 339426, "caption": "a baseball player swinging a bat at a ball", "perplexity": 0.0019460410112515092, "entropy": 0.012961852364242077}, {"image_id": 235836, "caption": "a young boy swinging a baseball bat at a ball", "perplexity": 0.008483129553496838, "entropy": 0.04685629904270172}, {"image_id": 322222, "caption": "a man holding a tennis ball with a racket", "perplexity": 0.03185226768255234, "entropy": 0.09298548847436905}, {"image_id": 471015, "caption": "a market with a group of curve and stuffed animals", "perplexity": 0.3193264305591583, "entropy": 0.693962812423706}, {"image_id": 515755, "caption": "a teddy bear laying on top of a couch", "perplexity": 0.04631715640425682, "entropy": 0.10976250469684601}, {"image_id": 117089, "caption": "a plate of food on a table with a glass of orange juice", "perplexity": 0.004076720681041479, "entropy": 0.019815076142549515}, {"image_id": 290843, "caption": "a cat sitting on a bed next to a laptop", "perplexity": 0.06431558728218079, "entropy": 0.1486579030752182}, {"image_id": 11156, "caption": "a assortment of items on a bed with a cell phone", "perplexity": 0.1168408989906311, "entropy": 0.3119537830352783}, {"image_id": 545734, "caption": "a kitchen with wooden cabinets and a stove", "perplexity": 0.1867956668138504, "entropy": 0.19204255938529968}, {"image_id": 128812, "caption": "a white stove top oven sitting in a kitchen", "perplexity": 0.05174495652318001, "entropy": 0.08788631111383438}, {"image_id": 433574, "caption": "a man sitting in a living room talking on a cell phone", "perplexity": 0.06070312112569809, "entropy": 0.15248969197273254}, {"image_id": 525297, "caption": "a person holding a cell phone in their hand", "perplexity": 0.08170299232006073, "entropy": 0.13768503069877625}, {"image_id": 160186, "caption": "a man standing in front of a refrigerator", "perplexity": 0.06697879731655121, "entropy": 0.08548688888549805}, {"image_id": 544883, "caption": "a clock on the side of a building", "perplexity": 0.024236639961600304, "entropy": 0.06125202402472496}, {"image_id": 136911, "caption": "a plate of fruit and a bagel on a table", "perplexity": 0.09973101317882538, "entropy": 0.14007024466991425}, {"image_id": 216710, "caption": "a bowl of food on a table with meat", "perplexity": 0.03820934146642685, "entropy": 0.09871773421764374}, {"image_id": 478077, "caption": "a kitchen with a microwave and a sink", "perplexity": 0.0013036379823461175, "entropy": 0.00939189363270998}, {"image_id": 182279, "caption": "a man standing in a field with a kite", "perplexity": 0.09467776864767075, "entropy": 0.20749542117118835}, {"image_id": 28506, "caption": "a kitchen with pots and pans hanging on a sink", "perplexity": 0.07402682304382324, "entropy": 0.17979897558689117}, {"image_id": 408449, "caption": "a man riding a skateboard down a city street", "perplexity": 0.0074359821155667305, "entropy": 0.028261784464120865}, {"image_id": 208871, "caption": "a man holding a plate of food in a kitchen", "perplexity": 0.003089900827035308, "entropy": 0.019643230363726616}, {"image_id": 556205, "caption": "two people riding bikes on a dock at the water", "perplexity": 0.16584211587905884, "entropy": 0.27692779898643494}, {"image_id": 49097, "caption": "a dog sitting next to a red bicycle", "perplexity": 0.0609135776758194, "entropy": 0.17790022492408752}, {"image_id": 407915, "caption": "a bathroom with a sink and a mirror", "perplexity": 0.0005341801443137228, "entropy": 0.004013399593532085}, {"image_id": 32990, "caption": "a bathroom with a toilet and a sink", "perplexity": 0.002376447431743145, "entropy": 0.011855246499180794}, {"image_id": 398606, "caption": "a bathroom with a sink and a television", "perplexity": 0.0133868008852005, "entropy": 0.05127694085240364}, {"image_id": 50350, "caption": "a bathroom with a toilet and a bath tub", "perplexity": 0.05691692233085632, "entropy": 0.10550801455974579}, {"image_id": 553558, "caption": "a bathroom with a sink and a mirror", "perplexity": 0.00013529910938814282, "entropy": 0.0012755196075886488}, {"image_id": 124462, "caption": "a cat sitting on top of a car", "perplexity": 0.07408567517995834, "entropy": 0.12867693603038788}, {"image_id": 162677, "caption": "a bathroom with a toilet and a sink", "perplexity": 0.04644252359867096, "entropy": 0.07881461828947067}, {"image_id": 295051, "caption": "a black cat sitting on top of a desk", "perplexity": 0.13801456987857819, "entropy": 0.07689366489648819}, {"image_id": 508302, "caption": "a man riding a motorcycle down a street", "perplexity": 0.022626539692282677, "entropy": 0.08522146195173264}, {"image_id": 175024, "caption": "a man riding a motorcycle with a stuffed animal", "perplexity": 0.09409619867801666, "entropy": 0.20052814483642578}, {"image_id": 28675, "caption": "a city street at night with cars and a motorcycle", "perplexity": 0.0015459161950275302, "entropy": 0.012196015566587448}, {"image_id": 245450, "caption": "a train with a mirror on the side of it", "perplexity": 0.05464934930205345, "entropy": 0.22106105089187622}, {"image_id": 457054, "caption": "a man standing on a vehicle next to an airplane", "perplexity": 0.14835675060749054, "entropy": 0.36970996856689453}, {"image_id": 418106, "caption": "a man standing in front of an airport with a group of airplanes", "perplexity": 0.10999532788991928, "entropy": 0.276600182056427}, {"image_id": 575904, "caption": "a man walking down a city street with a traffic light", "perplexity": 0.030473334714770317, "entropy": 0.08933500200510025}, {"image_id": 393145, "caption": "a bird sitting on top of a giraffe", "perplexity": 0.0066591850481927395, "entropy": 0.03785637393593788}, {"image_id": 178761, "caption": "two dogs standing next to a fence", "perplexity": 0.08170337229967117, "entropy": 0.1751997470855713}, {"image_id": 556901, "caption": "two planes flying over a body of water", "perplexity": 0.059883493930101395, "entropy": 0.16873972117900848}, {"image_id": 397045, "caption": "a cat sitting on top of a bench", "perplexity": 0.03354163467884064, "entropy": 0.09656811505556107}, {"image_id": 115070, "caption": "a cat sitting on some steps next to a bench", "perplexity": 0.17840074002742767, "entropy": 0.26726800203323364}, {"image_id": 450728, "caption": "a man riding an elephant down a street", "perplexity": 0.04072261229157448, "entropy": 0.12142162770032883}, {"image_id": 158414, "caption": "a bunch of blue signs on a bus", "perplexity": 0.16796614229679108, "entropy": 0.49571317434310913}, {"image_id": 56248, "caption": "a bus with blue seats and a window", "perplexity": 0.014115305617451668, "entropy": 0.08539830148220062}, {"image_id": 96991, "caption": "a bench sitting in the snow next to a lake", "perplexity": 0.0689001977443695, "entropy": 0.15139736235141754}, {"image_id": 120767, "caption": "a group of children sitting on a giraffe", "perplexity": 0.07472177594900131, "entropy": 0.26100435853004456}, {"image_id": 145727, "caption": "a group of benches in a park", "perplexity": 0.1814507246017456, "entropy": 0.30561092495918274}, {"image_id": 42070, "caption": "a bus driving down a city street", "perplexity": 0.14842674136161804, "entropy": 0.27474838495254517}, {"image_id": 85562, "caption": "a bus parked at a train station", "perplexity": 0.09303035587072372, "entropy": 0.2695610821247101}, {"image_id": 408950, "caption": "a red double decker bus driving down a city street", "perplexity": 0.005752071272581816, "entropy": 0.023177919909358025}, {"image_id": 19158, "caption": "a white bus parked on the side of the street", "perplexity": 0.010078131221234798, "entropy": 0.03251013532280922}, {"image_id": 9041, "caption": "a cat and a group of pigeons on a sidewalk", "perplexity": 0.20444831252098083, "entropy": 0.37551286816596985}, {"image_id": 29465, "caption": "a bird standing in the snow", "perplexity": 0.008542249910533428, "entropy": 0.04392566904425621}, {"image_id": 122606, "caption": "a white bus parked on the side of the street", "perplexity": 0.06063973903656006, "entropy": 0.12405142933130264}, {"image_id": 15260, "caption": "a vase with a bird on top of a table", "perplexity": 0.041432686150074005, "entropy": 0.12948395311832428}, {"image_id": 342394, "caption": "a group of giraffes standing in a field", "perplexity": 0.07761148363351822, "entropy": 0.20101897418498993}, {"image_id": 472833, "caption": "a swan sitting on top of a body of water", "perplexity": 0.14157356321811676, "entropy": 0.2985377609729767}, {"image_id": 412676, "caption": "a building with cars and a traffic light in front of it", "perplexity": 0.013212158344686031, "entropy": 0.06554862856864929}, {"image_id": 571746, "caption": "a red train is on the tracks in the snow", "perplexity": 0.009436053223907948, "entropy": 0.048950277268886566}, {"image_id": 116722, "caption": "a train with a flag on the top of it", "perplexity": 0.06940080225467682, "entropy": 0.12570343911647797}, {"image_id": 553678, "caption": "a stop sign on the side of a road", "perplexity": 0.004461943171918392, "entropy": 0.02506670355796814}, {"image_id": 370678, "caption": "a parking meter on the side of a street", "perplexity": 0.014500526711344719, "entropy": 0.06087551265954971}, {"image_id": 476339, "caption": "a parking meter on the side of a street", "perplexity": 0.05213700979948044, "entropy": 0.09739731252193451}, {"image_id": 535183, "caption": "a group of people standing in front of a food truck", "perplexity": 0.017018744722008705, "entropy": 0.0470111258327961}, {"image_id": 359791, "caption": "a group of chairs and people sitting on a pier with umbrellas", "perplexity": 0.2239873707294464, "entropy": 0.5195546746253967}, {"image_id": 182334, "caption": "a man sitting at a table with a microphone", "perplexity": 0.013694928959012032, "entropy": 0.0605788417160511}, {"image_id": 546052, "caption": "a man holding a baby in a room", "perplexity": 0.21751385927200317, "entropy": 0.44941937923431396}, {"image_id": 538451, "caption": "a white umbrella sitting on top of a table", "perplexity": 0.07997424900531769, "entropy": 0.20140862464904785}, {"image_id": 449485, "caption": "a little girl sitting on a suitcase reading a book", "perplexity": 0.06985010206699371, "entropy": 0.10721738636493683}, {"image_id": 74181, "caption": "a man standing next to a bunch of luggage", "perplexity": 0.0029853605665266514, "entropy": 0.02095296047627926}, {"image_id": 56013, "caption": "a cart filled with luggage on a street", "perplexity": 0.13669128715991974, "entropy": 0.4043954312801361}, {"image_id": 209544, "caption": "a man holding a cup in a park", "perplexity": 0.13348203897476196, "entropy": 0.3008231818675995}, {"image_id": 379734, "caption": "a group of people playing frisbee in a field", "perplexity": 0.007250562310218811, "entropy": 0.035269591957330704}, {"image_id": 424422, "caption": "two men playing with a frisbee in a park", "perplexity": 0.0031462006736546755, "entropy": 0.01883811131119728}, {"image_id": 225715, "caption": "a bedroom with a bed and a table", "perplexity": 0.04319175332784653, "entropy": 0.10312783718109131}, {"image_id": 26665, "caption": "a herd of zebras standing in a field", "perplexity": 0.0018344318959861994, "entropy": 0.013329671695828438}, {"image_id": 60340, "caption": "a zebra standing next to a tree", "perplexity": 0.016200708225369453, "entropy": 0.05395147204399109}, {"image_id": 476215, "caption": "a man standing next to three horses in the snow", "perplexity": 0.04054521024227142, "entropy": 0.1220165491104126}, {"image_id": 74460, "caption": "two horses grazing in the grass in a field", "perplexity": 0.0033288251142948866, "entropy": 0.017756035551428795}, {"image_id": 529981, "caption": "a group of horses grazing in a field", "perplexity": 0.02915775030851364, "entropy": 0.08211658895015717}, {"image_id": 552503, "caption": "three pots of broccoli on top of a stove", "perplexity": 0.16520439088344574, "entropy": 0.34400475025177}, {"image_id": 575915, "caption": "a piece of cake on a green plate", "perplexity": 0.049461379647254944, "entropy": 0.1324085146188736}, {"image_id": 483545, "caption": "a bunch of vegetables on a table", "perplexity": 0.005926028359681368, "entropy": 0.03408634662628174}, {"image_id": 525118, "caption": "a bunch of green bananas on a table", "perplexity": 0.11200293898582458, "entropy": 0.20076631009578705}, {"image_id": 86202, "caption": "a woman standing on skis in the snow", "perplexity": 0.07629700005054474, "entropy": 0.13351863622665405}, {"image_id": 28582, "caption": "a bunch of vegetables on a table", "perplexity": 0.05064160376787186, "entropy": 0.18170323967933655}, {"image_id": 110156, "caption": "a group of people standing on skis in the snow", "perplexity": 0.007781814318150282, "entropy": 0.03261461853981018}, {"image_id": 311690, "caption": "a plate of broccoli and a glass of wine on a table", "perplexity": 0.025727394968271255, "entropy": 0.09624033421278}, {"image_id": 316240, "caption": "a collage of pictures of a red apple in a field", "perplexity": 0.11441614478826523, "entropy": 0.3875505030155182}, {"image_id": 232432, "caption": "a group of dogs standing next to a market", "perplexity": 0.07191227376461029, "entropy": 0.2528405785560608}, {"image_id": 439651, "caption": "a cup sitting next to a computer keyboard", "perplexity": 0.043838780373334885, "entropy": 0.15140557289123535}, {"image_id": 248051, "caption": "a man doing a trick on a skateboard in the air", "perplexity": 0.060875583440065384, "entropy": 0.06863179057836533}, {"image_id": 431891, "caption": "a bunch of carrots and broccoli on a table", "perplexity": 0.09187769889831543, "entropy": 0.19781820476055145}, {"image_id": 6415, "caption": "a bunch of carrots on a cutting board with a knife", "perplexity": 0.006731093395501375, "entropy": 0.03402628377079964}, {"image_id": 420666, "caption": "a hot dog and french fries on a tray", "perplexity": 0.0662960484623909, "entropy": 0.1155586987733841}, {"image_id": 489739, "caption": "a little girl sitting in a cart eating a hot dog", "perplexity": 0.027814775705337524, "entropy": 0.08951384574174881}, {"image_id": 571990, "caption": "a bunch of donuts sitting on top of each other", "perplexity": 0.04747956618666649, "entropy": 0.1880568116903305}, {"image_id": 127842, "caption": "a man riding a wave on a surfboard in a river", "perplexity": 0.0009242487722076476, "entropy": 0.006253434810787439}, {"image_id": 98003, "caption": "a piece of cake on a plate with a fork", "perplexity": 0.034782424569129944, "entropy": 0.09130004048347473}, {"image_id": 56651, "caption": "a woman holding a birthday cake with candles on it", "perplexity": 0.12113308906555176, "entropy": 0.22079242765903473}, {"image_id": 286760, "caption": "a cake sitting on top of a bowl on a table", "perplexity": 0.12138911336660385, "entropy": 0.2669370472431183}, {"image_id": 452724, "caption": "a hotel room with a bed and chairs and a table", "perplexity": 0.008610880933701992, "entropy": 0.033482495695352554}, {"image_id": 330897, "caption": "a pizza sitting on a white plate on a table", "perplexity": 0.04831462725996971, "entropy": 0.14408862590789795}, {"image_id": 425620, "caption": "two children sitting on a bunk bed", "perplexity": 0.16680631041526794, "entropy": 0.3065049350261688}, {"image_id": 565389, "caption": "a group of people sitting at a table eating food", "perplexity": 0.024950504302978516, "entropy": 0.06619863212108612}, {"image_id": 275657, "caption": "a table with plates of pizza and a glass of wine", "perplexity": 0.0639764666557312, "entropy": 0.12962748110294342}, {"image_id": 451683, "caption": "a pizza sitting in a box", "perplexity": 0.1641882210969925, "entropy": 0.2652512192726135}, {"image_id": 95062, "caption": "a slice of pizza on a plate with grapes", "perplexity": 0.1273539513349533, "entropy": 0.2787523865699768}, {"image_id": 371135, "caption": "a woman hitting a tennis ball with a tennis racket", "perplexity": 0.08196432143449783, "entropy": 0.14446812868118286}, {"image_id": 466052, "caption": "a cup with toothbrushes in it on a counter", "perplexity": 0.16553544998168945, "entropy": 0.35627877712249756}, {"image_id": 554859, "caption": "a room with chairs and a table and a window", "perplexity": 0.09932131320238113, "entropy": 0.19681033492088318}, {"image_id": 321866, "caption": "a woman and a child brushing their teeth in a bathroom sink", "perplexity": 0.1692405492067337, "entropy": 0.366678386926651}, {"image_id": 526414, "caption": "a living room with a couch and a washing machine", "perplexity": 0.16140876710414886, "entropy": 0.29726195335388184}, {"image_id": 534121, "caption": "a living room with a fireplace and a table", "perplexity": 0.019853807985782623, "entropy": 0.03284890949726105}, {"image_id": 325211, "caption": "a book sitting on top of a keyboard", "perplexity": 0.11891326308250427, "entropy": 0.1955571472644806}, {"image_id": 213008, "caption": "a hotel room with a bed with pillows and a table", "perplexity": 0.02887576073408127, "entropy": 0.10016757249832153}, {"image_id": 7556, "caption": "a group of people flying kites in the water", "perplexity": 0.07505887746810913, "entropy": 0.14500293135643005}, {"image_id": 402248, "caption": "a young boy sitting in the grass flying a kite", "perplexity": 0.04616600647568703, "entropy": 0.16192561388015747}, {"image_id": 122266, "caption": "a woman flying a kite in a field", "perplexity": 0.028595099225640297, "entropy": 0.0688602402806282}, {"image_id": 152004, "caption": "a glass vase sitting on top of a table", "perplexity": 0.07721862196922302, "entropy": 0.1238037720322609}, {"image_id": 447314, "caption": "a woman and a child flying a kite on a hill", "perplexity": 0.022455483675003052, "entropy": 0.09285054355859756}, {"image_id": 306940, "caption": "a baseball player holding a bat on a field", "perplexity": 0.06537247449159622, "entropy": 0.07924468070268631}, {"image_id": 47882, "caption": "a kitchen with a stove and a sink", "perplexity": 0.00716780312359333, "entropy": 0.03831884637475014}, {"image_id": 1573, "caption": "a white stove with pots and pans on top of it", "perplexity": 0.06037050113081932, "entropy": 0.14899127185344696}, {"image_id": 385580, "caption": "a man and a woman standing in a room", "perplexity": 0.039978329092264175, "entropy": 0.11898156255483627}, {"image_id": 501652, "caption": "a young boy sitting in a car holding a cell phone", "perplexity": 0.06553549319505692, "entropy": 0.1987399309873581}, {"image_id": 209048, "caption": "a microwave sitting on top of a table with cups", "perplexity": 0.04483994096517563, "entropy": 0.16884730756282806}, {"image_id": 33845, "caption": "a group of people sitting at a table with laptops", "perplexity": 0.0056073772720992565, "entropy": 0.025560081005096436}, {"image_id": 159215, "caption": "a person holding a cell phone in their hand", "perplexity": 0.01736370474100113, "entropy": 0.06998790055513382}, {"image_id": 143167, "caption": "a building with a clock tower on top of it", "perplexity": 0.0013761536683887243, "entropy": 0.009174352511763573}, {"image_id": 517687, "caption": "two cell phones sitting on top of a wooden table", "perplexity": 0.004376024007797241, "entropy": 0.024887602776288986}, {"image_id": 399205, "caption": "a group of men standing on a street looking at a cell phone", "perplexity": 0.06391484290361404, "entropy": 0.15814641118049622}, {"image_id": 36082, "caption": "a microwave sitting on top of a refrigerator in a kitchen", "perplexity": 0.014844090677797794, "entropy": 0.05877785384654999}, {"image_id": 220224, "caption": "a building with a clock on the top of it", "perplexity": 0.03392842784523964, "entropy": 0.066643625497818}, {"image_id": 265596, "caption": "a piece of cake on a plate with a cup of coffee", "perplexity": 0.0062136221677064896, "entropy": 0.03186127170920372}, {"image_id": 334399, "caption": "a man holding a clock in a room", "perplexity": 0.06884721666574478, "entropy": 0.1342589259147644}, {"image_id": 487141, "caption": "a black and white photo of a vase with flowers", "perplexity": 0.013919990509748459, "entropy": 0.06476443260908127}, {"image_id": 34080, "caption": "a pair of scissors sitting on top of a table", "perplexity": 0.0023215836845338345, "entropy": 0.01470176037400961}, {"image_id": 433924, "caption": "a woman holding a pair of scissors", "perplexity": 0.01291558425873518, "entropy": 0.0681292712688446}, {"image_id": 178795, "caption": "a couple of plates of food on a table", "perplexity": 0.34700852632522583, "entropy": 0.1279875636100769}, {"image_id": 67686, "caption": "a plate of food with eggs and toast on a table", "perplexity": 0.07943052798509598, "entropy": 0.1600807160139084}, {"image_id": 161222, "caption": "a table with plates of food on it", "perplexity": 0.1176602691411972, "entropy": 0.17485031485557556}, {"image_id": 92678, "caption": "two people flying a kite on the beach", "perplexity": 0.06243769824504852, "entropy": 0.11467921733856201}, {"image_id": 392892, "caption": "a kitchen with a table and chairs in it", "perplexity": 0.016618255525827408, "entropy": 0.06262319535017014}, {"image_id": 321811, "caption": "a woman sitting in a kitchen with a stove", "perplexity": 0.046273160725831985, "entropy": 0.1514654904603958}, {"image_id": 274494, "caption": "a bathroom with a sink and a shower", "perplexity": 0.002016667276620865, "entropy": 0.012530962005257607}, {"image_id": 296707, "caption": "a bathroom with a toilet and a bath tub", "perplexity": 0.030968815088272095, "entropy": 0.06362216174602509}, {"image_id": 487525, "caption": "a bathroom with a toilet and a sink and a shower", "perplexity": 0.004600925836712122, "entropy": 0.02204264886677265}, {"image_id": 401623, "caption": "a bathroom with a bath tub and a shower", "perplexity": 0.13980063796043396, "entropy": 0.2833147943019867}, {"image_id": 411968, "caption": "a bathroom with a sink and a mirror", "perplexity": 0.0005177751299925148, "entropy": 0.0037499379832297564}, {"image_id": 430420, "caption": "a bathroom with a sink and a mirror", "perplexity": 0.0031739450059831142, "entropy": 0.01605471596121788}, {"image_id": 26730, "caption": "a dog sitting on top of a motorcycle", "perplexity": 0.03253453969955444, "entropy": 0.08623335510492325}, {"image_id": 504811, "caption": "an airplane flying in the sky over a building", "perplexity": 0.06804461032152176, "entropy": 0.18823514878749847}, {"image_id": 436467, "caption": "a bowl of food with carrots and a spoon", "perplexity": 0.10304490476846695, "entropy": 0.28724968433380127}, {"image_id": 571804, "caption": "a group of dishes on display in a bathroom", "perplexity": 0.26249808073043823, "entropy": 0.4564596116542816}, {"image_id": 140658, "caption": "a tower with a clock on the top of a building", "perplexity": 0.03473765775561333, "entropy": 0.0719444528222084}, {"image_id": 230008, "caption": "a police officer riding a motorcycle on a street", "perplexity": 0.06281239539384842, "entropy": 0.20343366265296936}, {"image_id": 177938, "caption": "a man standing next to a motorcycle", "perplexity": 0.06318111717700958, "entropy": 0.08959241956472397}, {"image_id": 359086, "caption": "a motorcycle parked in the grass in a field", "perplexity": 0.11315537989139557, "entropy": 0.15185776352882385}, {"image_id": 452122, "caption": "an airplane flying in the sky", "perplexity": 0.045784443616867065, "entropy": 0.12274294346570969}, {"image_id": 413096, "caption": "an airplane sitting on top of an airport runway", "perplexity": 0.011189470067620277, "entropy": 0.041223105043172836}, {"image_id": 18975, "caption": "a large airplane sitting on top of an airport runway", "perplexity": 0.2867945432662964, "entropy": 0.48448505997657776}, {"image_id": 396051, "caption": "a group of airplanes parked at an airport", "perplexity": 0.02936732769012451, "entropy": 0.09333449602127075}, {"image_id": 268944, "caption": "a group of planes parked in a runway", "perplexity": 0.23095446825027466, "entropy": 0.4854591190814972}, {"image_id": 58851, "caption": "a blue bench sitting on the side of a sidewalk", "perplexity": 0.040708091109991074, "entropy": 0.12043517082929611}, {"image_id": 480605, "caption": "an airplane flying in the sky", "perplexity": 0.02986888587474823, "entropy": 0.09533269703388214}, {"image_id": 34662, "caption": "two sheep laying on the grass in a field", "perplexity": 0.08953984826803207, "entropy": 0.2105647772550583}, {"image_id": 28157, "caption": "a plane flying over a beach with a group of people", "perplexity": 0.07328348606824875, "entropy": 0.21861796081066132}, {"image_id": 79392, "caption": "an airplane flying over a field of pink flowers", "perplexity": 0.15216705203056335, "entropy": 0.2889637053012848}, {"image_id": 463211, "caption": "a little girl standing in front of a school bus", "perplexity": 0.006718161515891552, "entropy": 0.033603932708501816}, {"image_id": 463084, "caption": "two buses parked at a bus stop on a city street", "perplexity": 0.05301012471318245, "entropy": 0.07868758589029312}, {"image_id": 165572, "caption": "a red bus driving down a city street", "perplexity": 0.02149007096886635, "entropy": 0.06256262212991714}, {"image_id": 173797, "caption": "a bus driving down a city street at night", "perplexity": 0.024982120841741562, "entropy": 0.07622464746236801}, {"image_id": 531163, "caption": "a bus driving down a city street with cars", "perplexity": 0.06962411850690842, "entropy": 0.163174107670784}, {"image_id": 393647, "caption": "a group of people standing next to a bus", "perplexity": 0.07770068198442459, "entropy": 0.18872490525245667}, {"image_id": 35195, "caption": "two birds are standing on the beach", "perplexity": 0.19462628662586212, "entropy": 0.3377625048160553}, {"image_id": 219723, "caption": "a box of animals sitting in it", "perplexity": 0.09592847526073456, "entropy": 0.3460004925727844}, {"image_id": 139660, "caption": "a bird sitting on top of a tree branch", "perplexity": 0.024913351982831955, "entropy": 0.07979806512594223}, {"image_id": 167810, "caption": "two ducks are swimming in the water", "perplexity": 0.0567130483686924, "entropy": 0.15746653079986572}, {"image_id": 279621, "caption": "a train is sitting on the tracks", "perplexity": 0.06255409866571426, "entropy": 0.12429913878440857}, {"image_id": 578093, "caption": "a train is sitting at a train station", "perplexity": 0.05285085365176201, "entropy": 0.10006388276815414}, {"image_id": 519555, "caption": "a stop sign sitting on the side of a road", "perplexity": 0.043111395090818405, "entropy": 0.12585331499576569}, {"image_id": 236000, "caption": "a yellow truck driving down a street", "perplexity": 0.20873400568962097, "entropy": 0.16611598432064056}, {"image_id": 23731, "caption": "a cat laying on top of a red chair", "perplexity": 0.0022329252678900957, "entropy": 0.014408642426133156}, {"image_id": 38938, "caption": "a cat sitting on top of a wooden dresser", "perplexity": 0.03215193748474121, "entropy": 0.11089690029621124}, {"image_id": 379108, "caption": "a man and a woman in a boat with a dog", "perplexity": 0.05097298324108124, "entropy": 0.14602509140968323}, {"image_id": 298628, "caption": "three cows standing next to a wooden fence", "perplexity": 0.06282410025596619, "entropy": 0.16665464639663696}, {"image_id": 530706, "caption": "a group of people sitting at a desk with computers", "perplexity": 0.10160277038812637, "entropy": 0.16683544218540192}, {"image_id": 466259, "caption": "a man riding in a boat in the water with an umbrella", "perplexity": 0.1787191778421402, "entropy": 0.27320608496665955}, {"image_id": 340332, "caption": "a suitcase sitting on the ground in a room", "perplexity": 0.06094921752810478, "entropy": 0.1821366250514984}, {"image_id": 74759, "caption": "a group of people riding on the backs of elephants", "perplexity": 0.01889152079820633, "entropy": 0.07432704418897629}, {"image_id": 414934, "caption": "a black and white photo of a man holding a surfboard in a car", "perplexity": 0.07722573727369308, "entropy": 0.20577868819236755}, {"image_id": 215245, "caption": "a herd of zebras standing in a field", "perplexity": 0.0030263890512287617, "entropy": 0.016772307455539703}, {"image_id": 405249, "caption": "a group of children sitting around a table with a birthday cake", "perplexity": 0.03643019497394562, "entropy": 0.07608575373888016}, {"image_id": 512467, "caption": "a white horse grazing in the grass in a field", "perplexity": 0.0081270020455122, "entropy": 0.03630926087498665}, {"image_id": 156772, "caption": "a bunch of apples and oranges on a table", "perplexity": 0.11473743617534637, "entropy": 0.21858839690685272}, {"image_id": 575179, "caption": "a sandwich with tomatoes on top of it", "perplexity": 0.320185124874115, "entropy": 0.40284496545791626}, {"image_id": 189566, "caption": "a picture of a man and a woman in a mirror", "perplexity": 0.05317288264632225, "entropy": 0.15100227296352386}, {"image_id": 192095, "caption": "a baseball player throwing a ball on a field", "perplexity": 0.01129128411412239, "entropy": 0.03815042972564697}, {"image_id": 298691, "caption": "a pan of food with broccoli on a table", "perplexity": 0.12489817291498184, "entropy": 0.10723496973514557}, {"image_id": 122239, "caption": "a young boy holding an apple in a field", "perplexity": 0.05214855819940567, "entropy": 0.09113134443759918}, {"image_id": 57843, "caption": "a plate of food with a fork on a table", "perplexity": 0.07645463198423386, "entropy": 0.21793729066848755}, {"image_id": 358982, "caption": "a person riding a skateboard on a ramp", "perplexity": 0.04912079870700836, "entropy": 0.14946530759334564}, {"image_id": 274455, "caption": "a man doing a trick on a skateboard in the air", "perplexity": 0.04794683679938316, "entropy": 0.11969519406557083}, {"image_id": 519744, "caption": "a young boy riding a skateboard on a sidewalk", "perplexity": 0.02809736132621765, "entropy": 0.09121791273355484}, {"image_id": 125971, "caption": "a hot dog and a drink on a table", "perplexity": 0.0714273676276207, "entropy": 0.12924036383628845}, {"image_id": 490688, "caption": "a plate with a hot dog and beans on a table", "perplexity": 0.035843025892972946, "entropy": 0.12396007776260376}, {"image_id": 317028, "caption": "a person holding a donut in their hand", "perplexity": 0.08908995985984802, "entropy": 0.22655023634433746}, {"image_id": 581010, "caption": "a white bowl of food on a table with a cup of coffee", "perplexity": 0.04411344602704048, "entropy": 0.09296483546495438}, {"image_id": 28998, "caption": "a young boy sitting on a bench", "perplexity": 0.12113861739635468, "entropy": 0.22913330793380737}, {"image_id": 439326, "caption": "a panda bear sitting on top of a rock", "perplexity": 0.09789080172777176, "entropy": 0.2049410343170166}, {"image_id": 184384, "caption": "a piece of cake on a plate with gathering", "perplexity": 0.4411831498146057, "entropy": 0.09222777187824249}, {"image_id": 424880, "caption": "a piece of cake on a white plate", "perplexity": 0.006172503810375929, "entropy": 0.02851436845958233}, {"image_id": 501122, "caption": "a man standing on a cutting board", "perplexity": 0.09390013664960861, "entropy": 0.3536325693130493}, {"image_id": 234677, "caption": "a toy is sitting on the beach with a surfboard", "perplexity": 0.192790687084198, "entropy": 0.45909231901168823}, {"image_id": 10837, "caption": "a group of men playing soccer on a field", "perplexity": 0.0017495766514912248, "entropy": 0.012135475873947144}, {"image_id": 205636, "caption": "a young boy sitting on a bed drinking a cup of help", "perplexity": 0.08716896921396255, "entropy": 0.26711419224739075}, {"image_id": 184386, "caption": "a bedroom with a bed and a table", "perplexity": 0.0035921302624046803, "entropy": 0.021848052740097046}, {"image_id": 231037, "caption": "a man riding a wave on a surfboard in the ocean", "perplexity": 0.0030415852088481188, "entropy": 0.01358918845653534}, {"image_id": 467437, "caption": "a man and a woman laying in a bed", "perplexity": 0.02815687656402588, "entropy": 0.08200737088918686}, {"image_id": 258588, "caption": "a man holding a tennis ball on a tennis court", "perplexity": 0.09611580520868301, "entropy": 0.1266937106847763}, {"image_id": 460251, "caption": "a remote control sitting on top of a table", "perplexity": 0.030066128820180893, "entropy": 0.03627431392669678}, {"image_id": 357978, "caption": "two women playing a video game in a room", "perplexity": 0.040821623057127, "entropy": 0.13567158579826355}, {"image_id": 571641, "caption": "a desk with a computer monitor and a keyboard", "perplexity": 0.00786830298602581, "entropy": 0.0428604818880558}, {"image_id": 163348, "caption": "a laptop computer sitting on top of a desk", "perplexity": 0.00520824920386076, "entropy": 0.026035791262984276}, {"image_id": 298978, "caption": "a woman sitting in the back of a car", "perplexity": 0.11194576323032379, "entropy": 0.1660352647304535}, {"image_id": 258628, "caption": "a young boy holding a tennis ball with a racket", "perplexity": 0.018144994974136353, "entropy": 0.0691712498664856}, {"image_id": 118432, "caption": "a crowd of people standing in a field flying kites", "perplexity": 0.05648556724190712, "entropy": 0.17795662581920624}, {"image_id": 205230, "caption": "a group of children sitting at a table", "perplexity": 0.049730006605386734, "entropy": 0.12681351602077484}, {"image_id": 345136, "caption": "a young boy sitting in the grass in a field with kites", "perplexity": 0.05847322195768356, "entropy": 0.13876935839653015}, {"image_id": 404613, "caption": "a young girl holding a baseball bat and a ball", "perplexity": 0.05528539419174194, "entropy": 0.13089187443256378}, {"image_id": 131089, "caption": "a young boy swinging a baseball bat at a ball", "perplexity": 0.005130235571414232, "entropy": 0.026446960866451263}, {"image_id": 432570, "caption": "a black and white photo of a vase with flowers", "perplexity": 0.026625825092196465, "entropy": 0.09870734065771103}, {"image_id": 214224, "caption": "a bunch of bottles of wine on a table", "perplexity": 0.12821908295154572, "entropy": 0.31016111373901367}, {"image_id": 199764, "caption": "a group of people standing around a vendor", "perplexity": 0.1557634174823761, "entropy": 0.41457006335258484}, {"image_id": 176312, "caption": "a woman standing next to a sign with a cell phone", "perplexity": 0.01079211663454771, "entropy": 0.05341165140271187}, {"image_id": 453297, "caption": "a piece of bread on top of a cell phone", "perplexity": 0.09475838392972946, "entropy": 0.2585184872150421}, {"image_id": 529668, "caption": "a woman walking down a street talking on a cell phone", "perplexity": 0.018238628283143044, "entropy": 0.07477247714996338}, {"image_id": 551107, "caption": "a little girl in a dress holding a cell phone", "perplexity": 0.11403017491102219, "entropy": 0.22044970095157623}, {"image_id": 413120, "caption": "a blender with vegetables in it on a table", "perplexity": 0.0858057290315628, "entropy": 0.20827528834342957}, {"image_id": 369771, "caption": "two plastic containers of food with rice and vegetables", "perplexity": 0.1898014098405838, "entropy": 0.2688238024711609}, {"image_id": 53267, "caption": "a black and white photo of a man wearing a suit and tie", "perplexity": 0.028159039095044136, "entropy": 0.09856592118740082}, {"image_id": 1393, "caption": "a vase with red roses in it on a table", "perplexity": 0.041789207607507706, "entropy": 0.1382599025964737}, {"image_id": 38666, "caption": "a little girl holding a teddy bear", "perplexity": 0.09456443786621094, "entropy": 0.13113215565681458}, {"image_id": 452084, "caption": "a bowl of food on a table with a fork", "perplexity": 0.08357307314872742, "entropy": 0.21526555716991425}, {"image_id": 166645, "caption": "a bunch of eggs in a cart on a street", "perplexity": 0.188252255320549, "entropy": 0.3891613185405731}, {"image_id": 487375, "caption": "two women sitting at a table with food", "perplexity": 0.01704205386340618, "entropy": 0.07321994006633759}, {"image_id": 134133, "caption": "a group of people sitting on the beach with food", "perplexity": 0.058325983583927155, "entropy": 0.180471271276474}, {"image_id": 557998, "caption": "a young boy sitting at a table with a bottle of wine", "perplexity": 0.026239482685923576, "entropy": 0.07506155222654343}, {"image_id": 215867, "caption": "a man riding a bike down a street with a traffic light", "perplexity": 0.0882440134882927, "entropy": 0.18689721822738647}, {"image_id": 354929, "caption": "a group of people riding bikes down a street", "perplexity": 0.007946661673486233, "entropy": 0.03816669434309006}, {"image_id": 250311, "caption": "a kitchen with pots and pans on a counter", "perplexity": 0.08395494520664215, "entropy": 0.17998898029327393}, {"image_id": 419971, "caption": "a bathroom with two urinals and a sink", "perplexity": 0.008750486187636852, "entropy": 0.04776869714260101}, {"image_id": 92257, "caption": "a man holding a newspaper in a bathroom", "perplexity": 0.0317164808511734, "entropy": 0.1347297877073288}, {"image_id": 403863, "caption": "a blue toothbrush with blue and white water", "perplexity": 0.30707037448883057, "entropy": 0.699462890625}, {"image_id": 17178, "caption": "a group of horses standing on the side of a car", "perplexity": 0.0404011569917202, "entropy": 0.12994110584259033}, {"image_id": 553879, "caption": "a highway with cars and buses driving down it", "perplexity": 0.11577792465686798, "entropy": 0.2635505199432373}, {"image_id": 540860, "caption": "a green truck parked on the side of a street", "perplexity": 0.1521679013967514, "entropy": 0.2540062963962555}, {"image_id": 296243, "caption": "a man standing next to a car on the beach", "perplexity": 0.00721352081745863, "entropy": 0.04057219251990318}, {"image_id": 136572, "caption": "two motorcycles parked next to each other", "perplexity": 0.1805175542831421, "entropy": 0.16503524780273438}, {"image_id": 313182, "caption": "a bus parked on the side of a street", "perplexity": 0.02517334558069706, "entropy": 0.08736924827098846}, {"image_id": 484301, "caption": "a group of motorcycles parked in a parking lot", "perplexity": 0.0034151412546634674, "entropy": 0.02288416028022766}, {"image_id": 561014, "caption": "a red and white plane flying in the sky", "perplexity": 0.0151305440813303, "entropy": 0.06548421084880829}, {"image_id": 559047, "caption": "a cat sitting on top of a wooden bench", "perplexity": 0.04756101220846176, "entropy": 0.10228671133518219}, {"image_id": 472101, "caption": "a traffic light with a street sign on a building", "perplexity": 0.06902898102998734, "entropy": 0.10808590054512024}, {"image_id": 109425, "caption": "a traffic light with a street sign on a pole", "perplexity": 0.004783855751156807, "entropy": 0.02679874747991562}, {"image_id": 328200, "caption": "a dog laying on the floor next to a paw", "perplexity": 0.5044708251953125, "entropy": 0.6330239772796631}, {"image_id": 222811, "caption": "a black and white photo of a window with a bench", "perplexity": 0.10338533669710159, "entropy": 0.2694687843322754}, {"image_id": 480643, "caption": "a man walking in a parking lot with a herd of sheep", "perplexity": 0.07481840997934341, "entropy": 0.17396172881126404}, {"image_id": 205676, "caption": "a group of people walking down a city street with a bus", "perplexity": 0.05348619446158409, "entropy": 0.13660244643688202}, {"image_id": 462105, "caption": "a wooden bench sitting in the grass in a field", "perplexity": 0.027950752526521683, "entropy": 0.0996493548154831}, {"image_id": 106048, "caption": "a white bus parked in front of a building", "perplexity": 0.0012461136793717742, "entropy": 0.008965065702795982}, {"image_id": 33830, "caption": "a group of children standing next to a sheep", "perplexity": 0.10169454663991928, "entropy": 0.16916662454605103}, {"image_id": 93964, "caption": "a blue and white bus driving down a street", "perplexity": 0.027998585253953934, "entropy": 0.08554862439632416}, {"image_id": 348648, "caption": "a fire hydrant in front of a building", "perplexity": 0.013105283491313457, "entropy": 0.0561702698469162}, {"image_id": 427376, "caption": "a red fire hydrant sitting on the side of a street", "perplexity": 0.004947161767631769, "entropy": 0.024136744439601898}, {"image_id": 334311, "caption": "a wooden bench sitting on the side of a dirt road", "perplexity": 0.10706058144569397, "entropy": 0.20763897895812988}, {"image_id": 147725, "caption": "a bus driving down a city street with cars", "perplexity": 0.0020986641757190228, "entropy": 0.013264353387057781}, {"image_id": 327149, "caption": "a green fire hydrant sitting on the side of a street", "perplexity": 0.032891884446144104, "entropy": 0.07232367247343063}, {"image_id": 211487, "caption": "a red and white fire hydrant sitting on the grass", "perplexity": 0.12219402194023132, "entropy": 0.17666926980018616}, {"image_id": 527961, "caption": "a blue double decker bus parked in front of a building", "perplexity": 0.03393901139497757, "entropy": 0.06204388663172722}, {"image_id": 23351, "caption": "a giraffe sitting on the ground in a field", "perplexity": 0.11117067188024521, "entropy": 0.2020609825849533}, {"image_id": 388770, "caption": "a group of birds sitting on a pole with a clock", "perplexity": 0.05265437439084053, "entropy": 0.199019655585289}, {"image_id": 456192, "caption": "a group of elephants standing under a awning", "perplexity": 0.0717674195766449, "entropy": 0.19066745042800903}, {"image_id": 73702, "caption": "two men standing next to each other with an umbrella", "perplexity": 0.05564470589160919, "entropy": 0.1355631947517395}, {"image_id": 477526, "caption": "a train is on the tracks in a mountain", "perplexity": 0.027827560901641846, "entropy": 0.11390216648578644}, {"image_id": 130437, "caption": "a train is on the tracks in a city", "perplexity": 0.008557588793337345, "entropy": 0.04721670597791672}, {"image_id": 483722, "caption": "a train is sitting on the tracks", "perplexity": 0.04623989015817642, "entropy": 0.1590101718902588}, {"image_id": 86483, "caption": "a sign on the side of a boulevard", "perplexity": 0.13924653828144073, "entropy": 0.3410411477088928}, {"image_id": 250260, "caption": "two blue and yellow trains on the tracks at a train station", "perplexity": 0.026757748797535896, "entropy": 0.09528900682926178}, {"image_id": 465550, "caption": "a stop sign with a street sign on it", "perplexity": 1.1091102361679077, "entropy": 1.2346444129943848}, {"image_id": 383018, "caption": "a train is sitting in front of a building", "perplexity": 0.010435192845761776, "entropy": 0.05627409741282463}, {"image_id": 133567, "caption": "a man standing next to a train on the street", "perplexity": 0.06963259726762772, "entropy": 0.14866921305656433}, {"image_id": 328111, "caption": "a city street with cars and buildings and a street", "perplexity": 0.12603141367435455, "entropy": 0.2395409196615219}, {"image_id": 522909, "caption": "a cat sitting on top of a door", "perplexity": 0.02755224145948887, "entropy": 0.10473629087209702}, {"image_id": 127556, "caption": "a cat eating an apple in someones hand", "perplexity": 0.2533446252346039, "entropy": 0.47584035992622375}, {"image_id": 399769, "caption": "a dog and a cat standing next to each other", "perplexity": 0.04434914514422417, "entropy": 0.11846304684877396}, {"image_id": 332318, "caption": "a herd of cows grazing in a field with mountains", "perplexity": 0.022654253989458084, "entropy": 0.0831311047077179}, {"image_id": 467197, "caption": "a cat laying in a bag on the floor", "perplexity": 0.04437237232923508, "entropy": 0.1367712914943695}, {"image_id": 485494, "caption": "a black and white cat laying on a couch with a banana", "perplexity": 0.031068095937371254, "entropy": 0.09760954976081848}, {"image_id": 67122, "caption": "a cat laying on top of a blue chair", "perplexity": 0.013237468898296356, "entropy": 0.045100003480911255}, {"image_id": 347236, "caption": "two cats sitting on the floor next to each other", "perplexity": 0.02735418826341629, "entropy": 0.09702055901288986}, {"image_id": 126030, "caption": "a truck with a statue on the back of it", "perplexity": 0.15845619142055511, "entropy": 0.35450947284698486}, {"image_id": 30667, "caption": "two dogs sitting next to each other on a couch", "perplexity": 0.13163770735263824, "entropy": 0.3012969195842743}, {"image_id": 222430, "caption": "a woman sitting at a desk with a laptop computer", "perplexity": 0.05397556722164154, "entropy": 0.0639738216996193}, {"image_id": 38332, "caption": "an elephant standing in the grass in a field", "perplexity": 0.0039042257703840733, "entropy": 0.023289361968636513}, {"image_id": 122747, "caption": "a man wearing a shirt and a red bow tie", "perplexity": 0.07765503972768784, "entropy": 0.24436241388320923}, {"image_id": 530317, "caption": "a group of people on a boat in the water", "perplexity": 0.09767331928014755, "entropy": 0.19512654840946198}, {"image_id": 540280, "caption": "a camera sitting on top of a umbrella", "perplexity": 0.12282074987888336, "entropy": 0.32805266976356506}, {"image_id": 147556, "caption": "a group of people standing next to two elephants", "perplexity": 0.017307857051491737, "entropy": 0.06441770493984222}, {"image_id": 32901, "caption": "a group of men standing next to each other", "perplexity": 0.0006237224442884326, "entropy": 0.005210786126554012}, {"image_id": 561856, "caption": "a group of people walking in the rain with umbrellas", "perplexity": 0.0016730573261156678, "entropy": 0.01214179303497076}, {"image_id": 275881, "caption": "a white boat in the water", "perplexity": 0.025703532621264458, "entropy": 0.09993072599172592}, {"image_id": 196989, "caption": "a group of people riding on the back of an elephant", "perplexity": 0.006922690197825432, "entropy": 0.02775578759610653}, {"image_id": 422221, "caption": "an elephant standing next to a caravan of people", "perplexity": 0.6510270833969116, "entropy": 0.8891860246658325}, {"image_id": 488539, "caption": "a group of luggage sitting on the sidewalk", "perplexity": 0.0639212504029274, "entropy": 0.20646341145038605}, {"image_id": 73521, "caption": "a couple of luggage sitting next to a chair", "perplexity": 0.17075492441654205, "entropy": 0.4107951521873474}, {"image_id": 408057, "caption": "a table with an umbrella on top of it", "perplexity": 0.2311922013759613, "entropy": 0.33182552456855774}, {"image_id": 505739, "caption": "a man riding on a horse drawn carriage", "perplexity": 0.10986807197332382, "entropy": 0.13847965002059937}, {"image_id": 162415, "caption": "a little girl holding a baseball glove", "perplexity": 0.023960411548614502, "entropy": 0.08061449974775314}, {"image_id": 270815, "caption": "a baseball player throwing a ball on a field", "perplexity": 0.0005950307240709662, "entropy": 0.004950662609189749}, {"image_id": 458567, "caption": "a bunch of green bananas on a table", "perplexity": 0.029715606942772865, "entropy": 0.08632704615592957}, {"image_id": 185240, "caption": "a woman and a little girl standing in a field", "perplexity": 0.11187010258436203, "entropy": 0.20466342568397522}, {"image_id": 79992, "caption": "a basket of bananas in it on a table", "perplexity": 0.06693156063556671, "entropy": 0.1851065456867218}, {"image_id": 512776, "caption": "a baseball player throwing a ball on a field", "perplexity": 0.019159480929374695, "entropy": 0.08314625173807144}, {"image_id": 206859, "caption": "a man standing next to a box of fruit", "perplexity": 0.050791073590517044, "entropy": 0.1808207482099533}, {"image_id": 386204, "caption": "a woman sitting on the ground next to a skateboard", "perplexity": 0.05587058141827583, "entropy": 0.1585843563079834}, {"image_id": 552654, "caption": "a man riding a snowboard down a snow covered slope", "perplexity": 0.01635674759745598, "entropy": 0.06965958327054977}, {"image_id": 56326, "caption": "a plate of food with rice and vegetables on a table", "perplexity": 0.018429985269904137, "entropy": 0.06090959534049034}, {"image_id": 405365, "caption": "a group of people skiing down a snow covered slope", "perplexity": 0.004738713148981333, "entropy": 0.02524685300886631}, {"image_id": 313169, "caption": "a man doing a trick in the air on a skateboard", "perplexity": 0.033140890300273895, "entropy": 0.07977583259344101}, {"image_id": 176799, "caption": "a man doing a trick on a skateboard in the air", "perplexity": 0.00105300173163414, "entropy": 0.00869083870202303}, {"image_id": 527631, "caption": "a blue plate with a sandwich and french fries", "perplexity": 0.1144542545080185, "entropy": 0.10703627020120621}, {"image_id": 396693, "caption": "a man riding a wave on a surfboard in the ocean", "perplexity": 0.0004637925885617733, "entropy": 0.003191479481756687}, {"image_id": 118069, "caption": "two women playing with a soccer ball on a field", "perplexity": 0.04573698341846466, "entropy": 0.10322868824005127}, {"image_id": 1290, "caption": "a young boy sitting in front of a birthday cake", "perplexity": 0.0742187350988388, "entropy": 0.181996151804924}, {"image_id": 497438, "caption": "three little girls standing in a restaurant", "perplexity": 0.14138011634349823, "entropy": 0.291013240814209}, {"image_id": 337705, "caption": "a man sitting on a hospital bed in a room", "perplexity": 0.01920316182076931, "entropy": 0.06970711797475815}, {"image_id": 217071, "caption": "a bed with a quilt on top of it", "perplexity": 0.06811229884624481, "entropy": 0.17869994044303894}, {"image_id": 240637, "caption": "a black and white dog laying on a bed", "perplexity": 0.05763779208064079, "entropy": 0.07568090409040451}, {"image_id": 358055, "caption": "a man holding a tennis racket on a court", "perplexity": 0.01656472310423851, "entropy": 0.04530157521367073}, {"image_id": 9002, "caption": "a person holding a pizza on a table", "perplexity": 0.07183032482862473, "entropy": 0.15759751200675964}, {"image_id": 361147, "caption": "a man holding a tennis racket on a tennis court", "perplexity": 0.015749994665384293, "entropy": 0.04302113875746727}, {"image_id": 381032, "caption": "a woman standing on a tennis court holding a racket", "perplexity": 0.027532903477549553, "entropy": 0.08937840908765793}, {"image_id": 313372, "caption": "a man holding a tennis ball on a tennis court", "perplexity": 0.03892391547560692, "entropy": 0.07467007637023926}, {"image_id": 401860, "caption": "a slice of pizza on a white plate", "perplexity": 0.004929521586745977, "entropy": 0.025049254298210144}, {"image_id": 163611, "caption": "a slice of pizza on a plate with a fork", "perplexity": 0.04298100247979164, "entropy": 0.0873175635933876}, {"image_id": 552564, "caption": "a woman brushing her teeth in front of a mirror", "perplexity": 0.13722842931747437, "entropy": 0.11367551982402802}, {"image_id": 10707, "caption": "a group of men playing a video game in a living room", "perplexity": 0.052119091153144836, "entropy": 0.08526665717363358}, {"image_id": 343706, "caption": "a person holding a cell phone in their hand", "perplexity": 0.004937027581036091, "entropy": 0.03141380473971367}, {"image_id": 100187, "caption": "a living room with a couch and a table", "perplexity": 0.0025795011315494776, "entropy": 0.01352710835635662}, {"image_id": 428064, "caption": "a woman flying a kite in a field", "perplexity": 0.00708815036341548, "entropy": 0.03188733756542206}, {"image_id": 199395, "caption": "a person flying a kite on the beach", "perplexity": 0.0023989262990653515, "entropy": 0.015658147633075714}, {"image_id": 4246, "caption": "two young boys walking down a city street", "perplexity": 0.12034089118242264, "entropy": 0.21996420621871948}, {"image_id": 224377, "caption": "a young girl holding a baseball bat and a ball", "perplexity": 0.05862415209412575, "entropy": 0.14411646127700806}, {"image_id": 318130, "caption": "a young boy holding a baseball bat on a field", "perplexity": 0.003606141312047839, "entropy": 0.021020347252488136}, {"image_id": 114317, "caption": "a man throwing a baseball on a field", "perplexity": 0.16880352795124054, "entropy": 0.12333036959171295}, {"image_id": 514147, "caption": "a baseball player holding a bat on a field", "perplexity": 0.0008260121685452759, "entropy": 0.0062682004645466805}, {"image_id": 449114, "caption": "a man holding a tennis ball on a tennis court", "perplexity": 0.018902301788330078, "entropy": 0.05509183555841446}, {"image_id": 346638, "caption": "a bottle of beer sitting on a desk next to a computer", "perplexity": 0.023372653871774673, "entropy": 0.09679637849330902}, {"image_id": 447087, "caption": "a table with vases of flowers on it", "perplexity": 0.09243036061525345, "entropy": 0.2330111861228943}, {"image_id": 436426, "caption": "a cell phone sitting on top of a computer keyboard", "perplexity": 0.04037291184067726, "entropy": 0.0992422103881836}, {"image_id": 564091, "caption": "a woman sitting at a table talking on a cell phone", "perplexity": 0.001773041090928018, "entropy": 0.011424216441810131}, {"image_id": 209935, "caption": "a clock tower in the middle of a street", "perplexity": 0.1271338015794754, "entropy": 0.2239096462726593}, {"image_id": 549136, "caption": "a teddy bear sitting on top of a pole", "perplexity": 0.007215454243123531, "entropy": 0.03401092439889908}, {"image_id": 559550, "caption": "a little girl sitting at a table eating food", "perplexity": 0.0009129839017987251, "entropy": 0.007655980996787548}, {"image_id": 377730, "caption": "a group of people sitting at a table with wine glasses", "perplexity": 0.07175945490598679, "entropy": 0.15990398824214935}, {"image_id": 257187, "caption": "two women holding wine glasses next to each other", "perplexity": 0.2593810558319092, "entropy": 0.2791673541069031}, {"image_id": 154931, "caption": "a group of people sitting at a table eating food", "perplexity": 0.033115629106760025, "entropy": 0.0911601260304451}, {"image_id": 276127, "caption": "a table with plates of food on it", "perplexity": 0.015371888875961304, "entropy": 0.07731036841869354}, {"image_id": 476925, "caption": "a man sitting on a couch in a living room", "perplexity": 0.0020666751079261303, "entropy": 0.013502523303031921}, {"image_id": 316694, "caption": "a black dog on a leash next to a bike", "perplexity": 0.07829205691814423, "entropy": 0.15228739380836487}, {"image_id": 110884, "caption": "a bathroom with a sink and a toilet", "perplexity": 0.0063310894183814526, "entropy": 0.028865687549114227}, {"image_id": 523175, "caption": "a bowl of soup with a spoon in it", "perplexity": 0.032896704971790314, "entropy": 0.0970214381814003}, {"image_id": 9801, "caption": "a woman riding a bike with a cat on the back", "perplexity": 0.07718997448682785, "entropy": 0.22897328436374664}, {"image_id": 457683, "caption": "a blue motorcycle parked on the side of a street", "perplexity": 0.033344682306051254, "entropy": 0.07943105697631836}, {"image_id": 139567, "caption": "a horse grazing in front of a church", "perplexity": 0.03303121030330658, "entropy": 0.10980778187513351}, {"image_id": 168580, "caption": "a police officer riding a motorcycle down a city street", "perplexity": 0.038013678044080734, "entropy": 0.1309739351272583}, {"image_id": 571518, "caption": "a bunch of bananas on a table", "perplexity": 0.30447590351104736, "entropy": 0.2828649580478668}, {"image_id": 500446, "caption": "a clock on the side of a building", "perplexity": 0.0020508281886577606, "entropy": 0.015145010314881802}, {"image_id": 31965, "caption": "a person riding a motorcycle down a road", "perplexity": 0.0771898403763771, "entropy": 0.19856058061122894}, {"image_id": 355370, "caption": "a group of people standing in front of an airplane", "perplexity": 0.016911352053284645, "entropy": 0.048261821269989014}, {"image_id": 33647, "caption": "a group of people walking down a park with benches", "perplexity": 0.04150639846920967, "entropy": 0.12492137402296066}, {"image_id": 487222, "caption": "an airplane flying in the sky over trees", "perplexity": 0.006546104326844215, "entropy": 0.03954736888408661}, {"image_id": 159742, "caption": "a giraffe standing in front of trees", "perplexity": 0.004701464436948299, "entropy": 0.029200652614235878}, {"image_id": 61207, "caption": "an airplane flying in the sky over a field", "perplexity": 0.10565922409296036, "entropy": 0.24965155124664307}, {"image_id": 34617, "caption": "a man standing next to a giraffe", "perplexity": 0.018764788284897804, "entropy": 0.07757271826267242}, {"image_id": 211119, "caption": "two people sitting on a bench next to a tree", "perplexity": 0.06631725281476974, "entropy": 0.09878057986497879}, {"image_id": 449872, "caption": "a parking lot with cars parked on the side of it", "perplexity": 0.05336059629917145, "entropy": 0.1541842222213745}, {"image_id": 337826, "caption": "a herd of sheep walking down a road", "perplexity": 0.0014921108959242702, "entropy": 0.011349212378263474}, {"image_id": 312343, "caption": "a red fire hydrant on the side of a street", "perplexity": 0.12540505826473236, "entropy": 0.23662729561328888}, {"image_id": 327872, "caption": "a herd of sheep standing in a field", "perplexity": 0.0009452212252654135, "entropy": 0.007565686479210854}, {"image_id": 58569, "caption": "a group of buses parked on the side of a street", "perplexity": 0.07970082014799118, "entropy": 0.20326870679855347}, {"image_id": 119469, "caption": "three sheep grazing in the grass in a field", "perplexity": 0.03290040045976639, "entropy": 0.06859849393367767}, {"image_id": 20470, "caption": "two giraffes standing next to each other", "perplexity": 0.028255918994545937, "entropy": 0.07649596780538559}, {"image_id": 176906, "caption": "a group of people standing next to a fence with sheep", "perplexity": 0.1615234613418579, "entropy": 0.2688426077365875}, {"image_id": 216006, "caption": "a car parked on the side of a street with street signs", "perplexity": 0.06600915640592575, "entropy": 0.18075913190841675}, {"image_id": 345139, "caption": "a man sitting at a table with a glass of beer", "perplexity": 0.015147578902542591, "entropy": 0.06767608225345612}, {"image_id": 155736, "caption": "a train is sitting on the tracks at a train station", "perplexity": 0.08816608041524887, "entropy": 0.12505625188350677}, {"image_id": 516020, "caption": "a blue train is sitting in a station", "perplexity": 0.1745452582836151, "entropy": 0.2842496931552887}, {"image_id": 508917, "caption": "a green train at a train station", "perplexity": 0.11323323845863342, "entropy": 0.2673031687736511}, {"image_id": 145048, "caption": "a black and white photo of a train in a station", "perplexity": 0.0734332874417305, "entropy": 0.18102794885635376}, {"image_id": 138073, "caption": "a blue and yellow train at a train station", "perplexity": 0.02752051129937172, "entropy": 0.07537061721086502}, {"image_id": 403864, "caption": "a black and white photo of a train at a station", "perplexity": 0.02053052932024002, "entropy": 0.0688735619187355}, {"image_id": 433904, "caption": "a group of cars parked in front of a stop sign", "perplexity": 0.01200078148394823, "entropy": 0.058269038796424866}, {"image_id": 88652, "caption": "a stop sign with a street sign on top of it", "perplexity": 0.02295801043510437, "entropy": 0.049536626785993576}, {"image_id": 558235, "caption": "a red and yellow train at a train station", "perplexity": 0.00566742243245244, "entropy": 0.032861027866601944}, {"image_id": 373089, "caption": "a yellow train is sitting on the tracks at a train station", "perplexity": 0.059690896421670914, "entropy": 0.10943084210157394}, {"image_id": 201148, "caption": "a train is sitting on the tracks", "perplexity": 0.10095089673995972, "entropy": 0.1775868833065033}, {"image_id": 467031, "caption": "a green and yellow train at a train station", "perplexity": 0.017922591418027878, "entropy": 0.06763206422328949}, {"image_id": 145873, "caption": "a dump truck driving down a street with a traffic light", "perplexity": 0.17936551570892334, "entropy": 0.30079641938209534}, {"image_id": 443537, "caption": "a black cat and a dog laying on a bed", "perplexity": 0.10590273886919022, "entropy": 0.12091211974620819}, {"image_id": 201918, "caption": "a black and white cat and a dog", "perplexity": 0.030519209802150726, "entropy": 0.09434513747692108}, {"image_id": 265916, "caption": "a man with a dog in a backpack", "perplexity": 0.06462157517671585, "entropy": 0.13609573245048523}, {"image_id": 220858, "caption": "a boat sitting on the beach next to the water", "perplexity": 0.03735511004924774, "entropy": 0.11938586831092834}, {"image_id": 105611, "caption": "a dog sitting in a boat on the water", "perplexity": 0.12369433790445328, "entropy": 0.2382497787475586}, {"image_id": 55466, "caption": "a cat sitting on a table next to a laptop", "perplexity": 0.04860985651612282, "entropy": 0.09126801788806915}, {"image_id": 102466, "caption": "a boat is in the water on a beach", "perplexity": 0.13511376082897186, "entropy": 0.2524270713329315}, {"image_id": 455588, "caption": "a blue boat sitting in the water in a street", "perplexity": 0.11813042312860489, "entropy": 0.24340449273586273}, {"image_id": 401249, "caption": "a man wearing sunglasses and a suit and tie", "perplexity": 0.06352349370718002, "entropy": 0.15011730790138245}, {"image_id": 363594, "caption": "a group of men sitting on a couch in a room", "perplexity": 0.1012490764260292, "entropy": 0.2087744027376175}, {"image_id": 183970, "caption": "a man taking a picture of himself in a bathroom mirror", "perplexity": 0.041551049798727036, "entropy": 0.10904750972986221}, {"image_id": 314613, "caption": "a boat with sails in the water", "perplexity": 0.07517560571432114, "entropy": 0.2819010019302368}, {"image_id": 415748, "caption": "a man riding on the back of an elephant", "perplexity": 0.003242748323827982, "entropy": 0.02145741507411003}, {"image_id": 107183, "caption": "a group of elephants walking down a city street", "perplexity": 0.004785879049450159, "entropy": 0.026055622845888138}, {"image_id": 20254, "caption": "a man holding a hot dog under an umbrella", "perplexity": 0.06594805419445038, "entropy": 0.16046646237373352}, {"image_id": 45710, "caption": "two elephants and a baby elephant walking in a field", "perplexity": 0.0998394712805748, "entropy": 0.1583821326494217}, {"image_id": 211204, "caption": "a black bear walking in the grass in a field", "perplexity": 0.06475500762462616, "entropy": 0.09953410178422928}, {"image_id": 23117, "caption": "two men standing under an umbrella in the street", "perplexity": 0.10313614457845688, "entropy": 0.30338430404663086}, {"image_id": 449191, "caption": "a man standing with luggage at an airport", "perplexity": 0.14431118965148926, "entropy": 0.172250434756279}, {"image_id": 572055, "caption": "a herd of zebras standing in a field", "perplexity": 0.011665919795632362, "entropy": 0.05603490397334099}, {"image_id": 507147, "caption": "a statue of a man standing next to a horse", "perplexity": 0.029090726748108864, "entropy": 0.09347780048847198}, {"image_id": 82740, "caption": "a man riding a horse jumping over a fence", "perplexity": 0.013234546408057213, "entropy": 0.06745114177465439}, {"image_id": 51773, "caption": "a woman riding a horse in a field", "perplexity": 0.06603299081325531, "entropy": 0.09617139399051666}, {"image_id": 521879, "caption": "a group of people walking down a street with a horse", "perplexity": 0.039805732667446136, "entropy": 0.13227246701717377}, {"image_id": 298382, "caption": "two police officers on horses in a field", "perplexity": 0.10603427141904831, "entropy": 0.2544020712375641}, {"image_id": 307538, "caption": "a woman riding a horse jumping over an obstacle", "perplexity": 0.010578544810414314, "entropy": 0.05675630643963814}, {"image_id": 553990, "caption": "a woman riding a horse jumping over an obstacle", "perplexity": 0.02050085738301277, "entropy": 0.08544865995645523}, {"image_id": 97924, "caption": "a group of people standing next to a horse a trailer", "perplexity": 0.1281149536371231, "entropy": 0.24531571567058563}, {"image_id": 84735, "caption": "a baseball player swinging a bat at a ball", "perplexity": 0.01081162504851818, "entropy": 0.057799987494945526}, {"image_id": 407717, "caption": "a bunch of oranges and bananas in a bowl", "perplexity": 0.023990491405129433, "entropy": 0.07993263751268387}, {"image_id": 237814, "caption": "a baseball player swinging a bat at a ball", "perplexity": 0.0002920178812928498, "entropy": 0.002772775012999773}, {"image_id": 549261, "caption": "a bunch of bananas hanging from a tree", "perplexity": 0.020133517682552338, "entropy": 0.09884302318096161}, {"image_id": 576566, "caption": "a man doing a trick on a skateboard in the air", "perplexity": 0.03635089471936226, "entropy": 0.07515241950750351}, {"image_id": 145666, "caption": "a bowl of broccoli and vegetables on a table", "perplexity": 0.15977837145328522, "entropy": 0.2893620431423187}, {"image_id": 391940, "caption": "a woman standing in front of piles of apples", "perplexity": 0.09332481026649475, "entropy": 0.1881849467754364}, {"image_id": 555387, "caption": "a bunch of carrots on a plate with a knife", "perplexity": 0.0686313584446907, "entropy": 0.16386179625988007}, {"image_id": 346788, "caption": "a woman holding a sandwich in a kitchen", "perplexity": 0.0011222799075767398, "entropy": 0.008837219327688217}, {"image_id": 305799, "caption": "a man riding a skateboard in a skate park", "perplexity": 0.017528725787997246, "entropy": 0.0549880787730217}, {"image_id": 107853, "caption": "a man doing a trick on a skateboard on a rail", "perplexity": 0.048263464123010635, "entropy": 0.11808797717094421}, {"image_id": 55010, "caption": "a plate of food with meat and carrots on a table", "perplexity": 0.03786029294133186, "entropy": 0.08994709700345993}, {"image_id": 10526, "caption": "a man doing a trick on a skateboard on a rail", "perplexity": 0.097587950527668, "entropy": 0.2017161101102829}, {"image_id": 201207, "caption": "a man doing a trick on a skateboard in the air", "perplexity": 0.016917938366532326, "entropy": 0.06273113191127777}, {"image_id": 375324, "caption": "a man riding a skateboard down a rail", "perplexity": 0.05486712604761124, "entropy": 0.17142035067081451}, {"image_id": 384723, "caption": "a young boy riding a skateboard on a street", "perplexity": 0.005082849878817797, "entropy": 0.028899747878313065}, {"image_id": 346011, "caption": "a man doing a trick on a skateboard over an orange cone", "perplexity": 0.0791204422712326, "entropy": 0.2106851041316986}, {"image_id": 255322, "caption": "two women holding a tray of donuts", "perplexity": 0.18371525406837463, "entropy": 0.4182201325893402}, {"image_id": 87864, "caption": "a woman holding a donut in her hand", "perplexity": 0.05539055913686752, "entropy": 0.18439911305904388}, {"image_id": 449675, "caption": "a plate with a sandwich and a salad on a table", "perplexity": 0.0025273836217820644, "entropy": 0.014190775342285633}, {"image_id": 92177, "caption": "a birthday cake with a theme on a blue plate", "perplexity": 0.24998508393764496, "entropy": 0.17994122207164764}, {"image_id": 1425, "caption": "a piece of cake on a white plate", "perplexity": 0.16757942736148834, "entropy": 0.23084086179733276}, {"image_id": 403500, "caption": "a man holding a meal in a room", "perplexity": 0.33328139781951904, "entropy": 0.36483511328697205}, {"image_id": 209808, "caption": "a plate with a sandwich and a hamburger on a table", "perplexity": 0.2670280933380127, "entropy": 0.45858845114707947}, {"image_id": 470366, "caption": "a bunch of donuts in a display case", "perplexity": 0.0049394904635846615, "entropy": 0.030031809583306313}, {"image_id": 532780, "caption": "a sandwich on a plate with a bowl of soup", "perplexity": 0.055757973343133926, "entropy": 0.13816584646701813}, {"image_id": 279490, "caption": "a woman sitting at a table with a cake", "perplexity": 0.003132979618385434, "entropy": 0.019423846155405045}, {"image_id": 147685, "caption": "a group of people holding a pizza on a table", "perplexity": 0.05518722906708717, "entropy": 0.1251426637172699}, {"image_id": 434900, "caption": "a desk with a group of computer monitors and a keyboard", "perplexity": 0.1070634126663208, "entropy": 0.2632078528404236}, {"image_id": 40924, "caption": "a group of men sitting on a floor with tennis rackets", "perplexity": 0.08547377586364746, "entropy": 0.24385404586791992}, {"image_id": 100848, "caption": "a living room with a couch and a window", "perplexity": 0.003930153790861368, "entropy": 0.018965817987918854}, {"image_id": 366096, "caption": "a living room with red chairs and a fireplace", "perplexity": 0.037452906370162964, "entropy": 0.10160267353057861}, {"image_id": 534533, "caption": "a person holding a nintendo wii game controller", "perplexity": 0.007191120646893978, "entropy": 0.03617613762617111}, {"image_id": 168683, "caption": "a man sitting at a desk with a computer", "perplexity": 0.0050748782232403755, "entropy": 0.02758345939218998}, {"image_id": 351335, "caption": "a woman talking on a cell phone", "perplexity": 0.05273536220192909, "entropy": 0.0848710685968399}, {"image_id": 235778, "caption": "a man flying a kite in the sky", "perplexity": 0.34029003977775574, "entropy": 0.37576356530189514}, {"image_id": 560010, "caption": "a group of people on a beach flying a kite", "perplexity": 0.006319103762507439, "entropy": 0.03079310618340969}, {"image_id": 330051, "caption": "a clock on the side of a building", "perplexity": 0.0005637897411361337, "entropy": 0.00496922992169857}, {"image_id": 159112, "caption": "a pizza with cheese and lemon on top of it", "perplexity": 0.1950301080942154, "entropy": 0.45752862095832825}, {"image_id": 342711, "caption": "a woman holding a tennis racket on a court", "perplexity": 0.019760770723223686, "entropy": 0.07523448765277863}, {"image_id": 393338, "caption": "a vase with flowers in it on a table", "perplexity": 0.08527164161205292, "entropy": 0.2067890614271164}, {"image_id": 135210, "caption": "a baby holding a remote control in its mouth", "perplexity": 0.139796644449234, "entropy": 0.3249143958091736}, {"image_id": 279696, "caption": "two men standing next to each other talking on a cell phone", "perplexity": 0.07464130967855453, "entropy": 0.18604418635368347}, {"image_id": 422200, "caption": "a man sitting on a bench talking on a cell phone", "perplexity": 0.005484347697347403, "entropy": 0.028462864458560944}, {"image_id": 85747, "caption": "a group of young people standing next to a cell phone", "perplexity": 0.06640103459358215, "entropy": 0.19081716239452362}, {"image_id": 21498, "caption": "a little girl sitting on top of a laptop computer", "perplexity": 0.00945466011762619, "entropy": 0.042939770966768265}, {"image_id": 315474, "caption": "a bunch of bottles of beer in a refrigerator", "perplexity": 0.021574541926383972, "entropy": 0.11306456476449966}, {"image_id": 162914, "caption": "a clock on the side of a building", "perplexity": 0.009179998189210892, "entropy": 0.04753829166293144}, {"image_id": 35853, "caption": "a vase with flowers in it on a table", "perplexity": 0.043104011565446854, "entropy": 0.1256912648677826}, {"image_id": 251892, "caption": "a table with plates of food and rice and vegetables", "perplexity": 0.04258901998400688, "entropy": 0.1720801740884781}, {"image_id": 168337, "caption": "a woman standing next to a red fire hydrant", "perplexity": 0.04972066730260849, "entropy": 0.15243133902549744}, {"image_id": 75595, "caption": "a man sitting on a bench", "perplexity": 0.05216510221362114, "entropy": 0.11387177556753159}, {"image_id": 107541, "caption": "a person sitting in the snow with skis", "perplexity": 0.13355647027492523, "entropy": 0.185249924659729}, {"image_id": 568961, "caption": "a train is sitting at a train station", "perplexity": 0.01025431975722313, "entropy": 0.046514421701431274}, {"image_id": 130225, "caption": "a group of people flying kites in a field", "perplexity": 0.004944440443068743, "entropy": 0.025699619203805923}, {"image_id": 446799, "caption": "a person standing on a street at a traffic light", "perplexity": 0.12087509036064148, "entropy": 0.2446790635585785}, {"image_id": 117914, "caption": "a bathroom with a toilet and a sink", "perplexity": 0.03403910622000694, "entropy": 0.08355651795864105}, {"image_id": 580829, "caption": "a yellow car driving down a road with a sign", "perplexity": 0.14865903556346893, "entropy": 0.294357031583786}, {"image_id": 408364, "caption": "a young boy standing in front of a car", "perplexity": 0.04143312945961952, "entropy": 0.09422405809164047}, {"image_id": 175948, "caption": "a bathroom with a toilet and a window", "perplexity": 0.0001281519071199, "entropy": 0.0012794118374586105}, {"image_id": 554291, "caption": "a cat standing on a table with a frisbee", "perplexity": 0.13146071135997772, "entropy": 0.36465445160865784}, {"image_id": 351620, "caption": "a bull standing next to another goat in a field", "perplexity": 0.24161945283412933, "entropy": 0.4374765157699585}, {"image_id": 506489, "caption": "a woman walking down a city street with a traffic light", "perplexity": 0.052000999450683594, "entropy": 0.1364792138338089}, {"image_id": 144167, "caption": "a traffic light with a street sign on a building", "perplexity": 0.10892355442047119, "entropy": 0.22482039034366608}, {"image_id": 406070, "caption": "a man doing a trick on a skateboard over a fire hydrant", "perplexity": 0.05109144747257233, "entropy": 0.08381196111440659}, {"image_id": 195648, "caption": "a wooden bench sitting in the middle of a forest", "perplexity": 0.07335533946752548, "entropy": 0.16807447373867035}, {"image_id": 344909, "caption": "a red fire hydrant sitting on the side of a street", "perplexity": 0.04693625867366791, "entropy": 0.09473768621683121}, {"image_id": 178796, "caption": "a baby giraffe sitting in front of a fence", "perplexity": 0.00960750412195921, "entropy": 0.04966208338737488}, {"image_id": 277051, "caption": "two birds sitting on top of a table", "perplexity": 0.06783901900053024, "entropy": 0.09313090890645981}, {"image_id": 443583, "caption": "a giraffe standing in the grass in a field", "perplexity": 0.0005836488562636077, "entropy": 0.004295720718801022}, {"image_id": 299409, "caption": "a street sign on the side of a road", "perplexity": 0.03630479425191879, "entropy": 0.11216855049133301}, {"image_id": 448278, "caption": "a group of ducks swimming in the water", "perplexity": 0.03557007014751434, "entropy": 0.13103865087032318}, {"image_id": 278934, "caption": "two women standing next to a stop sign", "perplexity": 0.09348607808351517, "entropy": 0.15372136235237122}, {"image_id": 185789, "caption": "a red and yellow train in front of a building", "perplexity": 0.01161162555217743, "entropy": 0.05413413047790527}, {"image_id": 406377, "caption": "a train is on a bridge over a river", "perplexity": 0.14056609570980072, "entropy": 0.2934420704841614}, {"image_id": 161231, "caption": "a group of people standing at a train station", "perplexity": 0.039161961525678635, "entropy": 0.08397646248340607}, {"image_id": 503183, "caption": "a doll standing next to a parking meter", "perplexity": 0.07265060395002365, "entropy": 0.11218184977769852}, {"image_id": 321195, "caption": "a car parked on the side of a parking meter", "perplexity": 0.18625397980213165, "entropy": 0.3383605182170868}, {"image_id": 114348, "caption": "two parking meters sitting in the middle of a street", "perplexity": 0.035005662590265274, "entropy": 0.13309837877750397}, {"image_id": 227164, "caption": "a old truck parked in the grass in a field", "perplexity": 0.06567037850618362, "entropy": 0.16672654449939728}, {"image_id": 93948, "caption": "a black and white cat sitting on a desk with a computer", "perplexity": 0.05032957345247269, "entropy": 0.11175514757633209}, {"image_id": 154095, "caption": "a bunch of bags and bananas on a bed", "perplexity": 0.108644999563694, "entropy": 0.29748544096946716}, {"image_id": 94306, "caption": "a cow and a calf standing in a field", "perplexity": 0.06838257610797882, "entropy": 0.12674438953399658}, {"image_id": 197458, "caption": "a cat laying on top of a laptop computer", "perplexity": 0.08831237256526947, "entropy": 0.1380876749753952}, {"image_id": 448627, "caption": "a cat laying on top of a computer keyboard", "perplexity": 0.013029036112129688, "entropy": 0.0526677742600441}, {"image_id": 119134, "caption": "a woman holding a baby wearing a tie", "perplexity": 0.01634472794830799, "entropy": 0.07552507519721985}, {"image_id": 61564, "caption": "a group of elephants standing in the water", "perplexity": 0.06874144822359085, "entropy": 0.13231264054775238}, {"image_id": 89487, "caption": "a group of men in suits and ties standing next to each other", "perplexity": 0.027125537395477295, "entropy": 0.09004290401935577}, {"image_id": 383513, "caption": "a group of people on a boat in the water", "perplexity": 0.03145279362797737, "entropy": 0.11715612560510635}, {"image_id": 238449, "caption": "a young boy wearing a white shirt and tie standing next to a posted sign", "perplexity": 0.31192734837532043, "entropy": 0.47311487793922424}, {"image_id": 136117, "caption": "two pieces of luggage sitting on top of a bed", "perplexity": 0.07760575413703918, "entropy": 0.22064386308193207}, {"image_id": 240784, "caption": "a man standing next to luggage on a street", "perplexity": 0.14288434386253357, "entropy": 0.2726672887802124}, {"image_id": 324500, "caption": "a man and a woman on a paddle board with a dog", "perplexity": 0.028157472610473633, "entropy": 0.09473033249378204}, {"image_id": 528575, "caption": "a young boy laying in bed with stuffed animals", "perplexity": 0.08427064120769501, "entropy": 0.21564006805419922}, {"image_id": 365139, "caption": "a dog sitting in a bathroom sink", "perplexity": 0.122861847281456, "entropy": 0.1605118215084076}, {"image_id": 526560, "caption": "a zebra standing in the grass in a field", "perplexity": 0.00010522639058763161, "entropy": 0.0010141541715711355}, {"image_id": 299533, "caption": "two horses and a baby horse standing in a field", "perplexity": 0.06852167099714279, "entropy": 0.13769222795963287}, {"image_id": 16491, "caption": "a group of baseball players standing on a field", "perplexity": 0.0011585771571844816, "entropy": 0.008782721124589443}, {"image_id": 19167, "caption": "a bowl of oranges on a table", "perplexity": 0.04573763161897659, "entropy": 0.11087723076343536}, {"image_id": 281924, "caption": "a slice of pizza sitting on top of a table", "perplexity": 0.1296836882829666, "entropy": 0.19918164610862732}, {"image_id": 358664, "caption": "two people riding skateboards in a skate park", "perplexity": 0.030875947326421738, "entropy": 0.1283050775527954}, {"image_id": 104906, "caption": "a plate of food with potatoes and broccoli", "perplexity": 0.03221425786614418, "entropy": 0.09223321080207825}, {"image_id": 229132, "caption": "a bunch of fruit on display at a market", "perplexity": 0.30331310629844666, "entropy": 0.4753621518611908}, {"image_id": 256899, "caption": "a plate of food with meat and broccoli", "perplexity": 0.07788389921188354, "entropy": 0.08891578018665314}, {"image_id": 114158, "caption": "a woman standing on skis in the snow", "perplexity": 0.04458340257406235, "entropy": 0.09060043096542358}, {"image_id": 141849, "caption": "three teddy bears sitting on top of a couch", "perplexity": 0.01582430489361286, "entropy": 0.059594132006168365}, {"image_id": 107108, "caption": "a plate of food with meat and carrots", "perplexity": 0.04839984327554703, "entropy": 0.10529809445142746}, {"image_id": 327605, "caption": "a woman standing on skis in the snow", "perplexity": 0.0019867559894919395, "entropy": 0.013858833350241184}, {"image_id": 142346, "caption": "a woman and a child on skis in the snow", "perplexity": 0.008189873769879341, "entropy": 0.04518745839595795}, {"image_id": 346140, "caption": "a young child riding skis down a snow covered slope", "perplexity": 0.05426110327243805, "entropy": 0.17863906919956207}, {"image_id": 440871, "caption": "a man flying through the air while riding skis", "perplexity": 0.005527883768081665, "entropy": 0.028315100818872452}, {"image_id": 387776, "caption": "a man riding a snowboard down a snow covered slope", "perplexity": 0.030313724651932716, "entropy": 0.06551530212163925}, {"image_id": 137844, "caption": "a man doing a trick on a skateboard in the air", "perplexity": 0.0024845830630511045, "entropy": 0.016662785783410072}, {"image_id": 185950, "caption": "a man doing a trick on a skateboard in the air", "perplexity": 0.034628961235284805, "entropy": 0.06400784850120544}, {"image_id": 285597, "caption": "a bunch of donuts on display in a store", "perplexity": 0.0766681581735611, "entropy": 0.2195064127445221}, {"image_id": 170015, "caption": "two women standing in a bakery with a box of donuts", "perplexity": 0.16711126267910004, "entropy": 0.4522734582424164}, {"image_id": 355453, "caption": "a young boy sitting at a table with a plate of pancakes", "perplexity": 0.0241099763661623, "entropy": 0.08192411065101624}, {"image_id": 42526, "caption": "a sandwich on a white plate with a spoon", "perplexity": 0.005969187244772911, "entropy": 0.026633059605956078}, {"image_id": 527313, "caption": "a man holding a plate of food", "perplexity": 0.04425620660185814, "entropy": 0.13062070310115814}, {"image_id": 155897, "caption": "a person holding a sandwich in their hand", "perplexity": 0.007519983686506748, "entropy": 0.04121638834476471}, {"image_id": 140388, "caption": "a military man cutting a cake with a knife", "perplexity": 0.07436523586511612, "entropy": 0.17344878613948822}, {"image_id": 567329, "caption": "a person holding a banana with a knife", "perplexity": 0.10183175653219223, "entropy": 0.29136696457862854}, {"image_id": 53642, "caption": "a man brushing his teeth with a toothbrush", "perplexity": 0.014702909626066685, "entropy": 0.06425747275352478}, {"image_id": 461130, "caption": "a group of people standing on a beach with surfboards", "perplexity": 0.03884301334619522, "entropy": 0.10079631209373474}, {"image_id": 167989, "caption": "a woman standing at a table with plates of pizza", "perplexity": 0.06238236650824547, "entropy": 0.14310917258262634}, {"image_id": 277289, "caption": "a living room with a couch and a television", "perplexity": 0.009985966607928276, "entropy": 0.045250359922647476}, {"image_id": 215622, "caption": "a woman sitting at a table with a laptop computer", "perplexity": 0.029795575886964798, "entropy": 0.06756389886140823}, {"image_id": 270738, "caption": "a man holding a tennis ball with a racket", "perplexity": 0.07497139275074005, "entropy": 0.08884698152542114}, {"image_id": 179487, "caption": "a woman holding a tennis ball with a racket", "perplexity": 0.012698939070105553, "entropy": 0.06257007271051407}, {"image_id": 299640, "caption": "a group of remote controls sitting on top of a table", "perplexity": 0.0429455041885376, "entropy": 0.17473743855953217}, {"image_id": 126958, "caption": "a blue room with a mirror and a clock on the wall", "perplexity": 0.11535458266735077, "entropy": 0.2525297999382019}, {"image_id": 545796, "caption": "a baby brushing his teeth with a toothbrush", "perplexity": 0.01244284026324749, "entropy": 0.07003171741962433}, {"image_id": 237350, "caption": "a woman brushing her teeth in a bathroom", "perplexity": 0.07740280032157898, "entropy": 0.1930554211139679}, {"image_id": 549797, "caption": "a woman playing a video game with a wii controller", "perplexity": 0.06750797480344772, "entropy": 0.11572965979576111}, {"image_id": 195275, "caption": "a man holding a tennis ball with a racket", "perplexity": 0.04118005558848381, "entropy": 0.07737846672534943}, {"image_id": 147667, "caption": "a woman holding a tennis ball on a court", "perplexity": 0.06112833693623543, "entropy": 0.07511691004037857}, {"image_id": 343954, "caption": "a group of people standing on a hill flying a kite", "perplexity": 0.03395584225654602, "entropy": 0.07416822761297226}, {"image_id": 332407, "caption": "a man and a young boy holding a baseball bat on a field", "perplexity": 0.05450218543410301, "entropy": 0.09694556146860123}, {"image_id": 321542, "caption": "a building with a clock tower at night", "perplexity": 0.07641869783401489, "entropy": 0.11576379835605621}, {"image_id": 402674, "caption": "a person standing in front of a fence", "perplexity": 0.14204160869121552, "entropy": 0.2222786694765091}, {"image_id": 157617, "caption": "a woman holding a tennis racket on a court", "perplexity": 0.07704205811023712, "entropy": 0.12096123397350311}, {"image_id": 522889, "caption": "a woman holding a tennis racket on a court", "perplexity": 0.04046859219670296, "entropy": 0.0891810953617096}, {"image_id": 520525, "caption": "a man standing on a tennis court holding a racket", "perplexity": 0.00919339433312416, "entropy": 0.03834729269146919}, {"image_id": 410724, "caption": "a statue of a man sitting on a table with a pair of scissors", "perplexity": 0.023263832554221153, "entropy": 0.10297618061304092}, {"image_id": 355971, "caption": "two stuffed teddy bears sitting on top of a couch", "perplexity": 0.041342347860336304, "entropy": 0.11995766311883926}, {"image_id": 101473, "caption": "two cell phones sitting on top of a table", "perplexity": 0.0029013478197157383, "entropy": 0.020744243636727333}, {"image_id": 31606, "caption": "a stainless steel refrigerator in a kitchen", "perplexity": 0.22575286030769348, "entropy": 0.11830732971429825}, {"image_id": 531797, "caption": "a white cell phone sitting on top of a table", "perplexity": 0.013035676442086697, "entropy": 0.05873311683535576}, {"image_id": 333101, "caption": "a woman wearing a hat on a table", "perplexity": 0.19157594442367554, "entropy": 0.26957741379737854}, {"image_id": 404388, "caption": "a wall with a clock on the side of it", "perplexity": 0.06114177405834198, "entropy": 0.25185921788215637}, {"image_id": 468704, "caption": "a woman standing in front of a clock in a mirror", "perplexity": 0.028402170166373253, "entropy": 0.10818565636873245}, {"image_id": 314865, "caption": "a room with a refrigerator and a window", "perplexity": 0.0522758811712265, "entropy": 0.11798552423715591}, {"image_id": 502854, "caption": "a woman sitting at a table with a bunch of white flowers", "perplexity": 0.11956366151571274, "entropy": 0.2546277940273285}, {"image_id": 153782, "caption": "a tower with a clock on the top of a building", "perplexity": 0.06452912837266922, "entropy": 0.13457608222961426}, {"image_id": 532403, "caption": "a bunch of pairs of scissors sitting on a table", "perplexity": 0.08516228199005127, "entropy": 0.17091578245162964}, {"image_id": 381587, "caption": "a group of pictures of different bowls of food", "perplexity": 0.202323317527771, "entropy": 0.46459388732910156}, {"image_id": 466986, "caption": "a man standing in a kitchen with a microwave", "perplexity": 0.07734043896198273, "entropy": 0.1389767974615097}, {"image_id": 465463, "caption": "a woman standing in front of an oven", "perplexity": 0.009793737903237343, "entropy": 0.059726178646087646}, {"image_id": 63726, "caption": "a shelf filled with cups and plates on a table", "perplexity": 0.22481216490268707, "entropy": 0.491697758436203}, {"image_id": 10428, "caption": "a bathroom with a sink and a mirror", "perplexity": 0.004404046572744846, "entropy": 0.019359881058335304}, {"image_id": 170893, "caption": "a dog standing in front of a toilet", "perplexity": 0.038791537284851074, "entropy": 0.12800148129463196}, {"image_id": 56580, "caption": "a green car parked next to a stop sign", "perplexity": 0.0173169132322073, "entropy": 0.07438631355762482}, {"image_id": 94140, "caption": "a dog sitting in the back of a car", "perplexity": 0.0028112491127103567, "entropy": 0.016540974378585815}, {"image_id": 449879, "caption": "a woman sitting on a motorcycle with a dog", "perplexity": 0.01467631570994854, "entropy": 0.0490439273416996}, {"image_id": 332877, "caption": "a group of people riding motorcycles down a street", "perplexity": 0.028858039528131485, "entropy": 0.08073140680789948}, {"image_id": 40446, "caption": "a church with a bench in front of it", "perplexity": 0.17437182366847992, "entropy": 0.2652890682220459}, {"image_id": 100853, "caption": "a white toilet in a bathroom with a table", "perplexity": 0.3304656445980072, "entropy": 0.40924644470214844}, {"image_id": 429633, "caption": "a man standing next to a motorcycle", "perplexity": 0.003960924223065376, "entropy": 0.019292961806058884}, {"image_id": 180784, "caption": "a group of planes parked in a field", "perplexity": 0.12143547087907791, "entropy": 0.21652653813362122}, {"image_id": 482907, "caption": "a small plane flying in the sky", "perplexity": 0.06832708418369293, "entropy": 0.1883966624736786}, {"image_id": 565012, "caption": "a city street at night with traffic lights", "perplexity": 0.010047084651887417, "entropy": 0.043816953897476196}, {"image_id": 288435, "caption": "a bus driving down a city street at night", "perplexity": 0.04178313538432121, "entropy": 0.11619804054498672}, {"image_id": 323128, "caption": "a cat laying on top of a desk", "perplexity": 0.056645818054676056, "entropy": 0.11469078063964844}, {"image_id": 97754, "caption": "an airplane flying in the blue sky", "perplexity": 0.06411033123731613, "entropy": 0.14234241843223572}, {"image_id": 32688, "caption": "two giraffes standing next to a city with a city", "perplexity": 0.12616203725337982, "entropy": 0.3134903907775879}, {"image_id": 186747, "caption": "a giraffe standing in front of a tree", "perplexity": 0.07693597674369812, "entropy": 0.1269448846578598}, {"image_id": 558064, "caption": "a woman sitting on a bench next to a statue", "perplexity": 0.01812976412475109, "entropy": 0.07245740294456482}, {"image_id": 529813, "caption": "a bus driving down a city street with a building", "perplexity": 0.01913376897573471, "entropy": 0.06681498885154724}, {"image_id": 407532, "caption": "a person sitting on a bench in a field", "perplexity": 0.10256968438625336, "entropy": 0.14127011597156525}, {"image_id": 404931, "caption": "a bunch of buses parked in a parking lot", "perplexity": 0.03526782989501953, "entropy": 0.14384709298610687}, {"image_id": 363508, "caption": "a giraffe standing next to a tree", "perplexity": 0.00026799715124070644, "entropy": 0.0024958751164376736}, {"image_id": 149371, "caption": "a yellow fire hydrant sitting on the side of a street", "perplexity": 0.018182169646024704, "entropy": 0.05433681979775429}, {"image_id": 373422, "caption": "a green bus driving down a street with cars", "perplexity": 0.14159344136714935, "entropy": 0.30658695101737976}, {"image_id": 252639, "caption": "a green and white bus driving down a city street", "perplexity": 0.007786074187606573, "entropy": 0.03322029486298561}, {"image_id": 72011, "caption": "a red bus parked in a park with trees", "perplexity": 0.10458274185657501, "entropy": 0.24887888133525848}, {"image_id": 538976, "caption": "a bird sitting on top of a window", "perplexity": 0.0015044738538563251, "entropy": 0.011257532984018326}, {"image_id": 270705, "caption": "a bird sitting on top of a tree branch", "perplexity": 0.0056696669198572636, "entropy": 0.03286612778902054}, {"image_id": 329806, "caption": "a traffic light with a street sign on a pole", "perplexity": 0.013451391831040382, "entropy": 0.06307006627321243}, {"image_id": 346067, "caption": "a yellow bird sitting on top of a tree branch", "perplexity": 0.014287319965660572, "entropy": 0.061230357736349106}, {"image_id": 34115, "caption": "a cat sitting on top of a train", "perplexity": 0.05273491516709328, "entropy": 0.15010187029838562}, {"image_id": 84859, "caption": "a herd of sheep standing in a field", "perplexity": 0.05170826613903046, "entropy": 0.12897902727127075}, {"image_id": 496541, "caption": "a sheep and a baby sheep standing in the hay", "perplexity": 0.06165851280093193, "entropy": 0.22424311935901642}, {"image_id": 304300, "caption": "a group of people on a train on the tracks", "perplexity": 0.10941531509160995, "entropy": 0.21287788450717926}, {"image_id": 14392, "caption": "a man standing next to a street sign", "perplexity": 0.07492085546255112, "entropy": 0.18808607757091522}, {"image_id": 330681, "caption": "a sign on the side of a dirt road", "perplexity": 0.044606100767850876, "entropy": 0.14941388368606567}, {"image_id": 293022, "caption": "a group of signs on the side of a stop sign", "perplexity": 0.07802299410104752, "entropy": 0.15485070645809174}, {"image_id": 463325, "caption": "a woman standing next to a stop sign", "perplexity": 0.006268511526286602, "entropy": 0.030433140695095062}, {"image_id": 415880, "caption": "a man standing in the back of a truck with bananas", "perplexity": 0.04943437501788139, "entropy": 0.12414588779211044}, {"image_id": 200739, "caption": "a black and white photo of a city street with a horse drawn carriage", "perplexity": 0.04389699548482895, "entropy": 0.11113517731428146}, {"image_id": 190015, "caption": "a green truck parked in the grass in a field", "perplexity": 0.047783564776182175, "entropy": 0.1742989420890808}, {"image_id": 581033, "caption": "a person holding a cat laying on top of it", "perplexity": 0.2675587832927704, "entropy": 0.25175440311431885}, {"image_id": 224974, "caption": "a cat laying on top of a blue chair", "perplexity": 0.01951085589826107, "entropy": 0.053695209324359894}, {"image_id": 200250, "caption": "a woman standing in front of a food truck", "perplexity": 0.027020569890737534, "entropy": 0.08128602802753448}, {"image_id": 78565, "caption": "a group of people standing on a beach with a dog", "perplexity": 0.07766173779964447, "entropy": 0.13842926919460297}, {"image_id": 462640, "caption": "a group of people standing in a boat in the water", "perplexity": 0.07133879512548447, "entropy": 0.15732577443122864}, {"image_id": 443689, "caption": "a black and white photo of a man wearing a shirt and tie", "perplexity": 0.008727637119591236, "entropy": 0.045092325657606125}, {"image_id": 274219, "caption": "a black and white photo of a man in a suit and bow tie", "perplexity": 0.05336757376790047, "entropy": 0.0976700708270073}, {"image_id": 384462, "caption": "a woman holding an umbrella in the street", "perplexity": 0.27045607566833496, "entropy": 0.3870440721511841}, {"image_id": 388531, "caption": "a man wearing a hat and a red tie", "perplexity": 0.011279824189841747, "entropy": 0.05929567292332649}, {"image_id": 128704, "caption": "a group of people standing with umbrellas", "perplexity": 0.19919165968894958, "entropy": 0.384460985660553}, {"image_id": 205854, "caption": "a dog laying on top of a teddy bear", "perplexity": 0.051568735390901566, "entropy": 0.08591889590024948}, {"image_id": 569096, "caption": "an elephant walking in the grass in a field", "perplexity": 0.004211535211652517, "entropy": 0.0205406304448843}, {"image_id": 313055, "caption": "a person holding an umbrella in front of a bridge", "perplexity": 0.03668588772416115, "entropy": 0.12672992050647736}, {"image_id": 292901, "caption": "a woman holding an umbrella standing next to a fence", "perplexity": 0.1147947758436203, "entropy": 0.21068163216114044}, {"image_id": 117690, "caption": "a man jumping in the air to catch a frisbee", "perplexity": 0.19154757261276245, "entropy": 0.21283413469791412}, {"image_id": 350974, "caption": "a group of people walking down a street with a red umbrella", "perplexity": 0.015379910357296467, "entropy": 0.06441149860620499}, {"image_id": 252716, "caption": "a woman standing in the grass next to a frisbee", "perplexity": 0.06984451413154602, "entropy": 0.22335217893123627}, {"image_id": 476282, "caption": "a zebra standing next to each other on a field", "perplexity": 0.1469288468360901, "entropy": 0.28307101130485535}, {"image_id": 324595, "caption": "two men jumping in the air to catch a frisbee", "perplexity": 0.030559992417693138, "entropy": 0.08465352654457092}, {"image_id": 297972, "caption": "a group of men playing frisbee in a field", "perplexity": 0.06687461584806442, "entropy": 0.07920263707637787}, {"image_id": 63403, "caption": "a close up of a zebra standing in a field", "perplexity": 0.07984606176614761, "entropy": 0.2166500985622406}, {"image_id": 547155, "caption": "two zebras and other animals in a field", "perplexity": 0.026240475475788116, "entropy": 0.11381491273641586}, {"image_id": 126538, "caption": "a dog jumping in the air to catch a frisbee", "perplexity": 0.02606828697025776, "entropy": 0.09582304209470749}, {"image_id": 560880, "caption": "a black and white photo of two horses and a man", "perplexity": 0.03127322718501091, "entropy": 0.12490051984786987}, {"image_id": 460682, "caption": "a black dog laying on the field with a horse", "perplexity": 0.13568970561027527, "entropy": 0.31834137439727783}, {"image_id": 10764, "caption": "a baseball player sitting on a field with a ball", "perplexity": 0.146990105509758, "entropy": 0.3097960650920868}, {"image_id": 76529, "caption": "a banana sitting on top of a cup of coffee", "perplexity": 0.048025116324424744, "entropy": 0.15347114205360413}, {"image_id": 506201, "caption": "a group of people skiing down a snow covered slope", "perplexity": 0.06243013218045235, "entropy": 0.0838903933763504}, {"image_id": 122161, "caption": "two people walking in the snow on skis", "perplexity": 0.16513492166996002, "entropy": 0.3100281059741974}, {"image_id": 402685, "caption": "a plate of food with meat and broccoli", "perplexity": 0.04669330641627312, "entropy": 0.11990293115377426}, {"image_id": 15050, "caption": "a person riding skis down a snow covered slope", "perplexity": 0.03133158013224602, "entropy": 0.08223943412303925}, {"image_id": 527846, "caption": "a market with fruit and vegetables on display", "perplexity": 0.29230865836143494, "entropy": 0.5923494100570679}, {"image_id": 551944, "caption": "a person riding skis down a snow covered slope", "perplexity": 0.03369069844484329, "entropy": 0.0958137959241867}, {"image_id": 544444, "caption": "a man riding skis down a snow covered slope", "perplexity": 0.00019205875287298113, "entropy": 0.0018714092439040542}, {"image_id": 292478, "caption": "two people riding skateboards down a snow covered slope", "perplexity": 0.06644050776958466, "entropy": 0.13041536509990692}, {"image_id": 129645, "caption": "a man doing a trick on a skateboard on a ramp", "perplexity": 0.055815696716308594, "entropy": 0.11253401637077332}, {"image_id": 190033, "caption": "a plate of food with shrimp and broccoli", "perplexity": 0.16390222311019897, "entropy": 0.3211353123188019}, {"image_id": 59740, "caption": "a bunch of vegetables on a table", "perplexity": 0.09874319285154343, "entropy": 0.15140393376350403}, {"image_id": 146837, "caption": "a man riding a skateboard on a rail", "perplexity": 0.03573638200759888, "entropy": 0.10338467359542847}, {"image_id": 170411, "caption": "a birthday cake with candles on top of a table", "perplexity": 0.006121549289673567, "entropy": 0.030205054208636284}, {"image_id": 79369, "caption": "a bowl of food on top of a stove", "perplexity": 0.11894426494836807, "entropy": 0.26567691564559937}, {"image_id": 197609, "caption": "two hot dogs on a table with a candle", "perplexity": 0.12951214611530304, "entropy": 0.2190275490283966}, {"image_id": 516875, "caption": "a woman eating a hot dog in a styrofoam container", "perplexity": 0.157832071185112, "entropy": 0.3645336329936981}, {"image_id": 77980, "caption": "a refrigerator filled with lots of food and drinks", "perplexity": 0.020109163597226143, "entropy": 0.09744659811258316}, {"image_id": 576463, "caption": "a man holding a soccer ball on a court", "perplexity": 0.05917881056666374, "entropy": 0.13413886725902557}, {"image_id": 282772, "caption": "a bedroom with a bed with a window", "perplexity": 0.06757453829050064, "entropy": 0.16185590624809265}, {"image_id": 20179, "caption": "a man walking on the beach with a surfboard", "perplexity": 0.008376674726605415, "entropy": 0.03610779717564583}, {"image_id": 177366, "caption": "a birthday cake with candy on top of a table", "perplexity": 0.11240888386964798, "entropy": 0.2145494967699051}, {"image_id": 157593, "caption": "two men standing in front of a building", "perplexity": 0.0017791789723560214, "entropy": 0.013599219731986523}, {"image_id": 276036, "caption": "a piece of cake on a plate with a knife", "perplexity": 0.0016463673673570156, "entropy": 0.011956312693655491}, {"image_id": 261453, "caption": "a desk with a laptop computer sitting on top of it", "perplexity": 0.0015387822641059756, "entropy": 0.01074148714542389}, {"image_id": 56633, "caption": "a pizza sitting on a plate on a table", "perplexity": 0.07273505628108978, "entropy": 0.16072508692741394}, {"image_id": 68025, "caption": "a woman standing on a tennis court holding a ball", "perplexity": 0.07228314876556396, "entropy": 0.14338929951190948}, {"image_id": 309678, "caption": "a person holding a pizza in a pan", "perplexity": 0.13305458426475525, "entropy": 0.1502739042043686}, {"image_id": 113058, "caption": "a living room with a man sitting on a couch with a laptop", "perplexity": 0.04526032879948616, "entropy": 0.10905488580465317}, {"image_id": 93175, "caption": "a young boy wearing headphones sitting at a desk with a laptop computer", "perplexity": 0.03374011069536209, "entropy": 0.1386723518371582}, {"image_id": 483311, "caption": "a group of people flying kites on a beach", "perplexity": 0.020132461562752724, "entropy": 0.07499761879444122}, {"image_id": 225786, "caption": "a man standing on a beach flying a kite", "perplexity": 0.04354282468557358, "entropy": 0.12415079772472382}, {"image_id": 173117, "caption": "a man holding a baseball bat in a field", "perplexity": 0.047663651406764984, "entropy": 0.11912395805120468}, {"image_id": 500825, "caption": "a vase with flowers in it on a table", "perplexity": 0.017188362777233124, "entropy": 0.07885373383760452}, {"image_id": 397042, "caption": "a young boy holding a baseball bat on a field", "perplexity": 0.00020589503401424736, "entropy": 0.0019033878343179822}, {"image_id": 69795, "caption": "a blue vase of purple flowers sitting in front of a window", "perplexity": 0.10191020369529724, "entropy": 0.20763589441776276}, {"image_id": 498665, "caption": "a remote control sitting on a desk with a computer", "perplexity": 0.03471973165869713, "entropy": 0.10502208024263382}, {"image_id": 30143, "caption": "a laptop computer sitting on top of a desk", "perplexity": 0.0006064650369808078, "entropy": 0.004592462442815304}, {"image_id": 267408, "caption": "a group of people standing in a living room", "perplexity": 0.04595627635717392, "entropy": 0.12276850640773773}, {"image_id": 374677, "caption": "a brown vase with a purple flower in it", "perplexity": 0.06726494431495667, "entropy": 0.14801056683063507}, {"image_id": 125656, "caption": "two women sitting on a bench looking at their cell phones", "perplexity": 0.03681101277470589, "entropy": 0.16439078748226166}, {"image_id": 534162, "caption": "two women sitting on a couch looking at their cell phones", "perplexity": 0.04042652249336243, "entropy": 0.10538723319768906}, {"image_id": 397404, "caption": "a white refrigerator in a kitchen with wooden cabinets", "perplexity": 0.045692428946495056, "entropy": 0.12572023272514343}, {"image_id": 10400, "caption": "a church with a clock tower on top of it", "perplexity": 0.025100786238908768, "entropy": 0.07359517365694046}, {"image_id": 27656, "caption": "a vase of flowers sitting on a table", "perplexity": 0.03953642025589943, "entropy": 0.11874750256538391}, {"image_id": 547601, "caption": "a blue and white vase with flowers in it", "perplexity": 0.0713045746088028, "entropy": 0.1629442423582077}, {"image_id": 196091, "caption": "a vase with flowers sitting on a table", "perplexity": 0.07255639880895615, "entropy": 0.21748216450214386}, {"image_id": 562843, "caption": "a pair of scissors and a cup of coffee on a table", "perplexity": 0.05076269805431366, "entropy": 0.10562948137521744}, {"image_id": 512793, "caption": "a tray of food with vegetables on a table", "perplexity": 0.13434386253356934, "entropy": 0.3395947515964508}, {"image_id": 202653, "caption": "two people sitting on a bench in a park", "perplexity": 0.08273253589868546, "entropy": 0.12964168190956116}, {"image_id": 323263, "caption": "a group of people standing in front of a market", "perplexity": 0.06530361622571945, "entropy": 0.17702198028564453}, {"image_id": 33871, "caption": "a woman standing in a kitchen", "perplexity": 0.12797358632087708, "entropy": 0.17423701286315918}, {"image_id": 506310, "caption": "a refrigerator in a room with a table", "perplexity": 0.4662182629108429, "entropy": 0.6072471737861633}, {"image_id": 97240, "caption": "a kitchen with a stove and a counter", "perplexity": 0.18524056673049927, "entropy": 0.4042005240917206}, {"image_id": 48905, "caption": "a kitchen with a stainless steel refrigerator and a sink", "perplexity": 0.04588722810149193, "entropy": 0.1077980324625969}, {"image_id": 542089, "caption": "a bathroom with a sink and a mirror", "perplexity": 0.00044832020648755133, "entropy": 0.0034606321714818478}, {"image_id": 7288, "caption": "a white toilet with buttons on the side of it", "perplexity": 0.5375975966453552, "entropy": 0.21506066620349884}, {"image_id": 465418, "caption": "a bus driving down a city street with a trash bin", "perplexity": 0.06807588040828705, "entropy": 0.1867787390947342}, {"image_id": 120977, "caption": "a building with a clock tower on top of it", "perplexity": 0.05070063844323158, "entropy": 0.11533716320991516}, {"image_id": 263828, "caption": "a black motorcycle parked on the side of a street", "perplexity": 0.08352629095315933, "entropy": 0.12099506705999374}, {"image_id": 332455, "caption": "a pink toilet with a pink seat in a bathroom", "perplexity": 0.04751402139663696, "entropy": 0.13670091331005096}, {"image_id": 144795, "caption": "a person riding a pink motorcycle on a road", "perplexity": 0.08005200326442719, "entropy": 0.21428290009498596}, {"image_id": 141962, "caption": "a man sitting on a blue motorcycle", "perplexity": 0.0426882803440094, "entropy": 0.08991099148988724}, {"image_id": 349804, "caption": "an airplane is on display in a fence", "perplexity": 0.3454156219959259, "entropy": 0.5359208583831787}, {"image_id": 150717, "caption": "a group of airplanes parked at an airport", "perplexity": 0.1696508675813675, "entropy": 0.23241785168647766}, {"image_id": 69236, "caption": "a wooden bench sitting in front of a park", "perplexity": 0.04006083309650421, "entropy": 0.12042190879583359}, {"image_id": 177453, "caption": "a giraffe standing next to a tree", "perplexity": 0.06955046951770782, "entropy": 0.17214623093605042}, {"image_id": 73527, "caption": "a city street at night with cars and a traffic light", "perplexity": 0.13253571093082428, "entropy": 0.2741510570049286}, {"image_id": 49014, "caption": "a black and white photo of an airplane sitting on a runway", "perplexity": 0.0426979660987854, "entropy": 0.1235618144273758}, {"image_id": 502766, "caption": "a man standing in a field with a herd of sheep", "perplexity": 0.11385828256607056, "entropy": 0.17643822729587555}, {"image_id": 487236, "caption": "a giraffe standing in the grass in a field", "perplexity": 0.004139062482863665, "entropy": 0.0181595366448164}, {"image_id": 409052, "caption": "an airplane sitting on top of an airport runway", "perplexity": 0.0020062304101884365, "entropy": 0.013261032290756702}, {"image_id": 69138, "caption": "a traffic light on the side of a street", "perplexity": 0.007388840429484844, "entropy": 0.03819771856069565}, {"image_id": 200274, "caption": "a red traffic light on the side of a street", "perplexity": 0.07716021686792374, "entropy": 0.15195748209953308}, {"image_id": 477202, "caption": "two dogs standing in front of a mirror", "perplexity": 0.16179274022579193, "entropy": 0.34850645065307617}, {"image_id": 185721, "caption": "a city street at night with traffic lights", "perplexity": 0.014307971112430096, "entropy": 0.0580420084297657}, {"image_id": 461278, "caption": "a wooden bench sitting in front of a house", "perplexity": 0.008277935907244682, "entropy": 0.03764975443482399}, {"image_id": 404886, "caption": "a giraffe standing next to a fence", "perplexity": 0.032527774572372437, "entropy": 0.10354839265346527}, {"image_id": 201732, "caption": "a fire hydrant sitting in front of a building", "perplexity": 0.10642995685338974, "entropy": 0.19917766749858856}, {"image_id": 16631, "caption": "a street sign on the side of a pole", "perplexity": 0.019753310829401016, "entropy": 0.08328668773174286}, {"image_id": 416331, "caption": "a black and white photo of a train on the tracks", "perplexity": 0.03843403235077858, "entropy": 0.08488690108060837}, {"image_id": 491985, "caption": "a black cat laying on top of a couch", "perplexity": 0.01977727934718132, "entropy": 0.06826852262020111}, {"image_id": 18771, "caption": "a bridge over a river with a train on it", "perplexity": 0.026082022115588188, "entropy": 0.07900475710630417}, {"image_id": 504891, "caption": "two birds are standing in the water", "perplexity": 0.10937349498271942, "entropy": 0.21228741109371185}, {"image_id": 412355, "caption": "a bird sitting on top of a bird feeder", "perplexity": 0.024682093411684036, "entropy": 0.1023973822593689}, {"image_id": 458240, "caption": "two birds standing in the water in a lake", "perplexity": 0.03564510494470596, "entropy": 0.14437603950500488}, {"image_id": 270386, "caption": "two street signs on a pole with a building", "perplexity": 0.04653562977910042, "entropy": 0.12597472965717316}, {"image_id": 215456, "caption": "a man riding a bike next to a stop sign", "perplexity": 0.02585616707801819, "entropy": 0.07361514121294022}, {"image_id": 302867, "caption": "a train is sitting at a train station", "perplexity": 0.04114895313978195, "entropy": 0.1798979490995407}, {"image_id": 573896, "caption": "a man riding a horse in a field with cows", "perplexity": 0.011135500855743885, "entropy": 0.054095007479190826}, {"image_id": 147425, "caption": "a cat sitting on top of a table", "perplexity": 0.02354762703180313, "entropy": 0.06484529376029968}, {"image_id": 151480, "caption": "a group of people standing on a baseball field", "perplexity": 0.025386104360222816, "entropy": 0.07057080417871475}, {"image_id": 75055, "caption": "a woman laying on a couch with a cat", "perplexity": 0.00100114441011101, "entropy": 0.008362943306565285}, {"image_id": 177535, "caption": "a group of cows grazing in a field", "perplexity": 0.015050288289785385, "entropy": 0.05927705764770508}, {"image_id": 133619, "caption": "a red fire truck parked in front of a building", "perplexity": 0.012570845894515514, "entropy": 0.04817470535635948}, {"image_id": 281929, "caption": "a man in a suit and tie standing next to a bike", "perplexity": 0.05477755889296532, "entropy": 0.13824155926704407}, {"image_id": 515347, "caption": "a man wearing a blue shirt and a tie", "perplexity": 0.08409459888935089, "entropy": 0.14422264695167542}, {"image_id": 475053, "caption": "a man in a suit and tie", "perplexity": 0.02566232904791832, "entropy": 0.09492514282464981}, {"image_id": 151970, "caption": "a man sitting on a bench next to an elephant", "perplexity": 0.1965966671705246, "entropy": 0.3051404058933258}, {"image_id": 563797, "caption": "an elephant with a red blanket on its back", "perplexity": 0.17303863167762756, "entropy": 0.31577354669570923}, {"image_id": 145751, "caption": "a man in a suit and tie sitting in a chair", "perplexity": 0.02697085589170456, "entropy": 0.0780327096581459}, {"image_id": 307292, "caption": "a man wearing a suit and tie", "perplexity": 0.09936092048883438, "entropy": 0.14119333028793335}, {"image_id": 234902, "caption": "a man taking a picture with a cell phone", "perplexity": 0.08705757558345795, "entropy": 0.17852279543876648}, {"image_id": 462929, "caption": "two men in suits and ties standing next to each other", "perplexity": 0.05206407234072685, "entropy": 0.1419890969991684}, {"image_id": 314864, "caption": "a group of people sitting under umbrellas in a building", "perplexity": 0.10948830097913742, "entropy": 0.26061052083969116}, {"image_id": 217468, "caption": "a man standing on a boat in the water", "perplexity": 0.027358248829841614, "entropy": 0.07296689599752426}, {"image_id": 493284, "caption": "a herd of elephants standing next to a baby elephant", "perplexity": 0.04272221028804779, "entropy": 0.10428931564092636}, {"image_id": 553154, "caption": "two elephants walking in the grass in a field", "perplexity": 0.0019461637130007148, "entropy": 0.01165146566927433}, {"image_id": 455290, "caption": "a group of elephants walking in a field", "perplexity": 0.024042624980211258, "entropy": 0.08846118301153183}, {"image_id": 487741, "caption": "a black dog sitting on a bed looking out a window", "perplexity": 0.0034577306360006332, "entropy": 0.022342102602124214}, {"image_id": 484681, "caption": "a young boy standing on the floor with a purple bag", "perplexity": 0.1017894521355629, "entropy": 0.24166814982891083}, {"image_id": 348669, "caption": "a brown bear walking in the dirt", "perplexity": 0.08701086789369583, "entropy": 0.11358349770307541}, {"image_id": 249623, "caption": "a black bear walking across a dirt road", "perplexity": 0.07101354002952576, "entropy": 0.15669173002243042}, {"image_id": 540774, "caption": "a person holding a dog in a car", "perplexity": 0.17670580744743347, "entropy": 0.46168252825737}, {"image_id": 224848, "caption": "a zebra grazing in the grass next to a tree", "perplexity": 0.12949883937835693, "entropy": 0.28934237360954285}, {"image_id": 337185, "caption": "a group of zebras grazing in a field", "perplexity": 0.07698318362236023, "entropy": 0.09990372508764267}, {"image_id": 369541, "caption": "a dog jumping in the air to catch a frisbee", "perplexity": 0.03901274502277374, "entropy": 0.1125495657324791}, {"image_id": 373119, "caption": "a group of people riding horses in a field", "perplexity": 0.0008792905136942863, "entropy": 0.006303868256509304}, {"image_id": 181870, "caption": "a woman sitting on top of a horse", "perplexity": 0.10091713070869446, "entropy": 0.162130206823349}, {"image_id": 194704, "caption": "a woman holding skis in the air", "perplexity": 0.08536981046199799, "entropy": 0.25274455547332764}, {"image_id": 199149, "caption": "a man riding skis down a snow covered slope", "perplexity": 0.03948088735342026, "entropy": 0.09284764528274536}, {"image_id": 199319, "caption": "a bunch of bananas hanging from a pole", "perplexity": 0.12093362212181091, "entropy": 0.21824359893798828}, {"image_id": 430160, "caption": "a white plate with bananas on a table", "perplexity": 0.1241704598069191, "entropy": 0.2312091737985611}, {"image_id": 248701, "caption": "a man standing on skis in the snow", "perplexity": 0.017371876165270805, "entropy": 0.06335838884115219}, {"image_id": 425526, "caption": "a plate of food with meat and potatoes on a table", "perplexity": 0.040858663618564606, "entropy": 0.12754280865192413}, {"image_id": 213132, "caption": "a baseball player throwing a ball on a field", "perplexity": 0.004613601136952639, "entropy": 0.022015361115336418}, {"image_id": 42091, "caption": "a woman wearing a hat holding a bunch of bananas", "perplexity": 0.0012027752818539739, "entropy": 0.009660009294748306}, {"image_id": 285645, "caption": "a man laying in the snow with skis", "perplexity": 0.12234137952327728, "entropy": 0.26470741629600525}, {"image_id": 580835, "caption": "a broccoli plant with leaves in a field", "perplexity": 0.1487627476453781, "entropy": 0.3418692648410797}, {"image_id": 160126, "caption": "a young boy riding a skateboard in a skate park", "perplexity": 0.0018786598229780793, "entropy": 0.013855880126357079}, {"image_id": 143998, "caption": "a couple of carrots sitting on top of a cutting board", "perplexity": 0.16364462673664093, "entropy": 0.2503289580345154}, {"image_id": 423576, "caption": "a cup of coffee sitting on a desk", "perplexity": 0.23575827479362488, "entropy": 0.22891463339328766}, {"image_id": 532855, "caption": "a person is sitting on a skateboard on a table", "perplexity": 0.23801590502262115, "entropy": 0.5392402410507202}, {"image_id": 38210, "caption": "a man riding skis down a snow covered slope", "perplexity": 0.011322290636599064, "entropy": 0.046044111251831055}, {"image_id": 354736, "caption": "a group of people skiing in the snow", "perplexity": 0.019420156255364418, "entropy": 0.07488805055618286}, {"image_id": 55059, "caption": "two young boys standing on a skateboard at a skate park", "perplexity": 0.1302945464849472, "entropy": 0.23511148989200592}, {"image_id": 185487, "caption": "a man flying through the air while riding a snowboard", "perplexity": 0.02815857343375683, "entropy": 0.0749143436551094}, {"image_id": 112568, "caption": "a man cooking hot dogs on a grill", "perplexity": 0.012414129450917244, "entropy": 0.07029963284730911}, {"image_id": 513060, "caption": "a person holding a donut in their hand", "perplexity": 0.05205579847097397, "entropy": 0.19160471856594086}, {"image_id": 51484, "caption": "two people walking on the beach with surfboards", "perplexity": 0.04035292565822601, "entropy": 0.12210741639137268}, {"image_id": 550707, "caption": "two women sitting on a couch cutting a cake", "perplexity": 0.15077291429042816, "entropy": 0.29240867495536804}, {"image_id": 560718, "caption": "a man riding a wave on a surfboard in the ocean", "perplexity": 0.00018223885854240507, "entropy": 0.001614681794308126}, {"image_id": 113223, "caption": "a baby sitting in front of a bunch of cupcakes", "perplexity": 0.0861913189291954, "entropy": 0.25052082538604736}, {"image_id": 525899, "caption": "a man riding a wave on a surfboard in the ocean", "perplexity": 0.0004254125524312258, "entropy": 0.003490138566121459}, {"image_id": 113040, "caption": "a piece of chocolate cake on a plate on a table", "perplexity": 0.023700863122940063, "entropy": 0.07180512696504593}, {"image_id": 145208, "caption": "a man and a woman riding a wave on surfboards in the ocean", "perplexity": 0.03398854658007622, "entropy": 0.09243817627429962}, {"image_id": 172556, "caption": "a group of people standing on a beach", "perplexity": 0.0006199756753630936, "entropy": 0.005015066359192133}, {"image_id": 381360, "caption": "a man riding a wave on a surfboard in the ocean", "perplexity": 0.00016631548351142555, "entropy": 0.0015387777239084244}, {"image_id": 50025, "caption": "two people laying in a bed with a lamp", "perplexity": 0.03055686131119728, "entropy": 0.11661966890096664}, {"image_id": 74733, "caption": "a table with multiple pizzas and drinks of beer", "perplexity": 0.32606637477874756, "entropy": 0.6901618242263794}, {"image_id": 445908, "caption": "a woman holding a tennis ball on a court", "perplexity": 0.0812850072979927, "entropy": 0.17362245917320251}, {"image_id": 432799, "caption": "a pizza in a box on a table", "perplexity": 0.0065017021261155605, "entropy": 0.03890771418809891}, {"image_id": 15017, "caption": "a man holding a tennis ball on a tennis court", "perplexity": 0.04994106665253639, "entropy": 0.107445128262043}, {"image_id": 258883, "caption": "a person holding a plate of food on a grill", "perplexity": 0.1154097393155098, "entropy": 0.29599717259407043}, {"image_id": 25144, "caption": "a man hitting a tennis ball on a tennis court", "perplexity": 0.08722155541181564, "entropy": 0.10610897094011307}, {"image_id": 494808, "caption": "a group of bottles and a remote control on a table", "perplexity": 0.11271525174379349, "entropy": 0.23306183516979218}, {"image_id": 389464, "caption": "a young boy standing in a store", "perplexity": 0.025899026542901993, "entropy": 0.13346704840660095}, {"image_id": 165225, "caption": "a group of people sitting at tables in a classroom", "perplexity": 0.07665956765413284, "entropy": 0.21488375961780548}, {"image_id": 326968, "caption": "a dog laying on the floor in a living room with a chair", "perplexity": 0.01899213157594204, "entropy": 0.07362502068281174}, {"image_id": 486568, "caption": "a man holding a nintendo wii game controller", "perplexity": 0.0924188643693924, "entropy": 0.2162369042634964}, {"image_id": 156572, "caption": "two young boys sitting on the floor playing a video game", "perplexity": 0.007988444529473782, "entropy": 0.04585645720362663}, {"image_id": 551974, "caption": "a woman holding a nintendo wii game controller", "perplexity": 0.02822798863053322, "entropy": 0.08872364461421967}, {"image_id": 213538, "caption": "two computer monitors sitting on a desk with a keyboard", "perplexity": 0.01580156944692135, "entropy": 0.07052968442440033}, {"image_id": 222757, "caption": "a window of a building with windows and a table", "perplexity": 0.16724255681037903, "entropy": 0.4431900680065155}, {"image_id": 114634, "caption": "a group of people on a beach flying a kite", "perplexity": 0.04302787035703659, "entropy": 0.0756213366985321}, {"image_id": 47394, "caption": "a baseball player swinging a bat at a ball", "perplexity": 0.01795871928334236, "entropy": 0.0527988076210022}, {"image_id": 312192, "caption": "a plate of food with meat and vegetables on a table", "perplexity": 0.04821314290165901, "entropy": 0.11453551799058914}, {"image_id": 548423, "caption": "a desk with a laptop computer sitting on top of it", "perplexity": 0.001332800486125052, "entropy": 0.009446571581065655}, {"image_id": 140021, "caption": "a pair of scissors sitting on top of a table", "perplexity": 0.0020368907134979963, "entropy": 0.012381205335259438}, {"image_id": 192904, "caption": "a tray of food on a bed with cups of coffee", "perplexity": 0.07139240950345993, "entropy": 0.16685611009597778}, {"image_id": 175688, "caption": "a building with a clock tower on top of it", "perplexity": 0.0005282485508359969, "entropy": 0.004247426055371761}, {"image_id": 574633, "caption": "a crowd of people standing next to each other", "perplexity": 0.19785691797733307, "entropy": 0.2747812271118164}, {"image_id": 188795, "caption": "a tower with a clock on the top of it", "perplexity": 0.010075042024254799, "entropy": 0.03754543885588646}, {"image_id": 80747, "caption": "a little girl sitting in the grass holding a white teddy bear", "perplexity": 0.05708708241581917, "entropy": 0.15773709118366241}, {"image_id": 327038, "caption": "a chef preparing food in a kitchen", "perplexity": 0.010620628483593464, "entropy": 0.060998402535915375}, {"image_id": 546976, "caption": "a man sitting on a motorcycle with a microphone", "perplexity": 0.03145696967840195, "entropy": 0.15408608317375183}, {"image_id": 176330, "caption": "a kitchen with white cups and a sink", "perplexity": 0.09870912879705429, "entropy": 0.26606082916259766}, {"image_id": 447787, "caption": "a woman holding a pan of food", "perplexity": 0.04463254287838936, "entropy": 0.10068656504154205}, {"image_id": 85390, "caption": "a man taking a picture of himself in a mirror", "perplexity": 0.010622255504131317, "entropy": 0.06101293861865997}, {"image_id": 347740, "caption": "a bathroom with a toilet and a sink and a shower", "perplexity": 0.04389436915516853, "entropy": 0.11033430695533752}, {"image_id": 570736, "caption": "a bathroom with a toilet and a sink and a tub", "perplexity": 0.0012356863589957356, "entropy": 0.008129378780722618}, {"image_id": 49984, "caption": "a bathroom with a toilet and a sink", "perplexity": 0.001967155607417226, "entropy": 0.011560088023543358}, {"image_id": 219657, "caption": "a bathroom with two urinals and a toilet", "perplexity": 0.020280910655856133, "entropy": 0.08148758113384247}, {"image_id": 364783, "caption": "a bathroom with a toilet and a sink and a tub", "perplexity": 0.06398055702447891, "entropy": 0.12811557948589325}, {"image_id": 314016, "caption": "a bathroom with a bottle of water on a toilet", "perplexity": 0.14292126893997192, "entropy": 0.30718421936035156}, {"image_id": 41397, "caption": "two benches sitting in the grass in a park", "perplexity": 0.059428274631500244, "entropy": 0.13316196203231812}, {"image_id": 172330, "caption": "a cat standing next to a car", "perplexity": 0.014962268993258476, "entropy": 0.0613056905567646}, {"image_id": 411093, "caption": "a boat is sitting in the water next to a bridge", "perplexity": 0.07850201427936554, "entropy": 0.23742394149303436}, {"image_id": 211756, "caption": "a bowl of fruit on a cutting board with a be", "perplexity": 0.740635335445404, "entropy": 1.0187314748764038}, {"image_id": 219928, "caption": "a group of police officers on a red bus", "perplexity": 0.1424744427204132, "entropy": 0.24238817393779755}, {"image_id": 398385, "caption": "a traffic light with a airplane flying in the sky", "perplexity": 0.19785179197788239, "entropy": 0.467245876789093}, {"image_id": 454693, "caption": "a cute baby giraffe standing in a room", "perplexity": 0.2084919959306717, "entropy": 0.3307332992553711}, {"image_id": 217082, "caption": "a dog standing next to a bench in the grass", "perplexity": 0.07211952656507492, "entropy": 0.15035472810268402}, {"image_id": 567013, "caption": "a red bus driving down a city street", "perplexity": 0.15846262872219086, "entropy": 0.08648364245891571}, {"image_id": 358817, "caption": "a traffic light on the side of a street", "perplexity": 0.029495615512132645, "entropy": 0.07862512022256851}, {"image_id": 206381, "caption": "a woman milking a sheep in the hay", "perplexity": 0.2149902582168579, "entropy": 0.36121827363967896}, {"image_id": 58393, "caption": "two people sitting on a bench by the water", "perplexity": 0.05931571125984192, "entropy": 0.16054630279541016}, {"image_id": 32811, "caption": "a bird sitting in front of a window", "perplexity": 0.016552679240703583, "entropy": 0.07132849097251892}, {"image_id": 539768, "caption": "a street sign on a pole with a traffic light", "perplexity": 0.014177507720887661, "entropy": 0.06656894087791443}, {"image_id": 454776, "caption": "a woman walking down a street with a stop sign", "perplexity": 0.06445416063070297, "entropy": 0.08145897835493088}, {"image_id": 475667, "caption": "a black and white photo of a giraffe", "perplexity": 0.09725545346736908, "entropy": 0.2334832102060318}, {"image_id": 359184, "caption": "a group of street signs on a pole", "perplexity": 0.07434156537055969, "entropy": 0.09160656481981277}, {"image_id": 52155, "caption": "two giraffes standing next to each other in a field", "perplexity": 0.0003644767275545746, "entropy": 0.0029864050447940826}, {"image_id": 221213, "caption": "a black and white photo of a train on the tracks", "perplexity": 0.039945755153894424, "entropy": 0.07218297570943832}, {"image_id": 526806, "caption": "a train is sitting on the tracks", "perplexity": 0.008803294971585274, "entropy": 0.045701660215854645}, {"image_id": 231691, "caption": "a blue train is at a train station", "perplexity": 0.0963284820318222, "entropy": 0.1531117558479309}, {"image_id": 573067, "caption": "a black and white cow standing in front of a fence", "perplexity": 0.09176984429359436, "entropy": 0.11855539679527283}, {"image_id": 66413, "caption": "a black and white cat laying on the floor with a banana", "perplexity": 0.08313263207674026, "entropy": 0.18054112792015076}, {"image_id": 546965, "caption": "a man standing in front of a truck", "perplexity": 0.03154263272881508, "entropy": 0.10442900657653809}, {"image_id": 43289, "caption": "a cat sitting on top of a laptop computer", "perplexity": 0.0012873514788225293, "entropy": 0.009174534119665623}, {"image_id": 493797, "caption": "a black dog sitting in front of a dock with boats", "perplexity": 0.15794755518436432, "entropy": 0.29371002316474915}, {"image_id": 496597, "caption": "a person riding a boat in the water", "perplexity": 0.06421464681625366, "entropy": 0.17827187478542328}, {"image_id": 3382, "caption": "a group of military men sitting at a desk", "perplexity": 0.2598128020763397, "entropy": 0.3567364811897278}, {"image_id": 312216, "caption": "a little girl wearing a tie on a street", "perplexity": 0.07921873033046722, "entropy": 0.19669856131076813}, {"image_id": 207437, "caption": "a man and a woman standing next to each other", "perplexity": 0.005544255953282118, "entropy": 0.030760586261749268}, {"image_id": 223256, "caption": "a man and a woman sitting on a chair wearing a red tie", "perplexity": 0.04401662200689316, "entropy": 0.16682590544223785}, {"image_id": 134555, "caption": "an elephant standing next to a fence", "perplexity": 0.14404891431331635, "entropy": 0.09268371015787125}, {"image_id": 113890, "caption": "a man wearing a suit and tie", "perplexity": 0.028806047514081, "entropy": 0.11498625576496124}, {"image_id": 455157, "caption": "a man sitting on a bench with an umbrella", "perplexity": 0.005154653452336788, "entropy": 0.02831382118165493}, {"image_id": 259625, "caption": "two elephants standing next to a fence", "perplexity": 0.027625814080238342, "entropy": 0.07579746097326279}, {"image_id": 525763, "caption": "a group of boats are docked in the water", "perplexity": 0.06910284608602524, "entropy": 0.13797347247600555}, {"image_id": 123415, "caption": "a large elephant and a baby elephant standing in a field", "perplexity": 0.09159191697835922, "entropy": 0.21094448864459991}, {"image_id": 237772, "caption": "a cat laying on top of a couch with a laptop", "perplexity": 0.04725037142634392, "entropy": 0.09800172597169876}, {"image_id": 567565, "caption": "a suitcase sitting on the ground with stickers on it", "perplexity": 0.11213207244873047, "entropy": 0.31470438838005066}, {"image_id": 530162, "caption": "a group of people standing on a street with an umbrella", "perplexity": 0.040129825472831726, "entropy": 0.10728752613067627}, {"image_id": 259819, "caption": "a black cat laying on top of a suitcase", "perplexity": 0.016317473724484444, "entropy": 0.05834897607564926}, {"image_id": 123964, "caption": "a group of men and a dog on a baseball field", "perplexity": 0.056711312383413315, "entropy": 0.14990699291229248}, {"image_id": 411405, "caption": "a teddy bear sitting at a desk with a computer", "perplexity": 0.0940459668636322, "entropy": 0.14925317466259003}, {"image_id": 421072, "caption": "two dogs playing with a frisbee in the grass", "perplexity": 0.01828003115952015, "entropy": 0.06945540010929108}, {"image_id": 163118, "caption": "two men jumping in the air to catch a frisbee", "perplexity": 0.008743742480874062, "entropy": 0.04399313032627106}, {"image_id": 547502, "caption": "a group of dogs playing with a frisbee in the grass", "perplexity": 0.011616929434239864, "entropy": 0.04883392155170441}, {"image_id": 195817, "caption": "a group of dogs playing with a frisbee", "perplexity": 0.01713469997048378, "entropy": 0.07330658286809921}, {"image_id": 161586, "caption": "a young boy sitting in the grass holding a frisbee", "perplexity": 0.009202957153320312, "entropy": 0.03592633828520775}, {"image_id": 403421, "caption": "a black dog holding a frisbee in its mouth", "perplexity": 0.052801232784986496, "entropy": 0.10912498086690903}, {"image_id": 220367, "caption": "a group of people playing frisbee on the beach", "perplexity": 0.039101362228393555, "entropy": 0.08716711401939392}, {"image_id": 32400, "caption": "a man holding a frisbee in a field", "perplexity": 0.005137889180332422, "entropy": 0.024453861638903618}, {"image_id": 581253, "caption": "a zebra grazing in the grass in a field", "perplexity": 0.056923866271972656, "entropy": 0.11568577587604523}, {"image_id": 408542, "caption": "a zebra grazing in the grass in a field", "perplexity": 0.05058792233467102, "entropy": 0.08674748241901398}, {"image_id": 249532, "caption": "a man standing next to a horse", "perplexity": 0.01982027105987072, "entropy": 0.08058905601501465}, {"image_id": 368088, "caption": "a herd of horses standing on the beach", "perplexity": 0.11830328404903412, "entropy": 0.19393731653690338}, {"image_id": 240147, "caption": "a baseball player throwing a ball on a field", "perplexity": 0.0002010596654145047, "entropy": 0.0018707423005253077}, {"image_id": 399178, "caption": "a baseball player throwing a ball on a field", "perplexity": 0.0014931035693734884, "entropy": 0.010947097092866898}, {"image_id": 146503, "caption": "a collage of pictures of different types of foods", "perplexity": 0.242550328373909, "entropy": 0.5592808723449707}, {"image_id": 360181, "caption": "a man doing a trick on a skateboard in the air", "perplexity": 0.0031244338024407625, "entropy": 0.015939977020025253}, {"image_id": 538122, "caption": "a man doing a trick on a skateboard in the air", "perplexity": 0.012264558114111423, "entropy": 0.041832342743873596}, {"image_id": 208311, "caption": "a man doing a trick on a skateboard on a ramp", "perplexity": 0.01932300440967083, "entropy": 0.05842352285981178}, {"image_id": 172408, "caption": "a man doing a trick on a skateboard in the air", "perplexity": 0.006018325220793486, "entropy": 0.024566443637013435}, {"image_id": 438915, "caption": "a dog sitting on top of a skateboard", "perplexity": 0.04076512157917023, "entropy": 0.08404780924320221}, {"image_id": 38678, "caption": "a woman sitting at a table holding a donut", "perplexity": 0.055373579263687134, "entropy": 0.16108202934265137}, {"image_id": 87476, "caption": "a man and a young boy on a skateboard", "perplexity": 0.040906332433223724, "entropy": 0.13579298555850983}, {"image_id": 570678, "caption": "a man riding a snowboard down a snow covered slope", "perplexity": 0.011565529741346836, "entropy": 0.03468845784664154}, {"image_id": 262148, "caption": "a man doing a trick on a skateboard in the air", "perplexity": 0.021543366834521294, "entropy": 0.061931684613227844}, {"image_id": 114745, "caption": "a man riding a skateboard on a ramp", "perplexity": 0.051992565393447876, "entropy": 0.1301475465297699}, {"image_id": 210230, "caption": "a woman holding a hot dog on a table", "perplexity": 0.13565142452716827, "entropy": 0.23208630084991455}, {"image_id": 481252, "caption": "a hot dog and a cup of coffee on a table", "perplexity": 0.08646324276924133, "entropy": 0.1899125576019287}, {"image_id": 240655, "caption": "a man riding a snowboard on a picnic table", "perplexity": 0.1667144000530243, "entropy": 0.29530006647109985}, {"image_id": 152482, "caption": "a man holding a sandwich in a table", "perplexity": 0.10070245712995529, "entropy": 0.2340853214263916}, {"image_id": 447460, "caption": "a young boy wearing a red hat eating a sandwich", "perplexity": 0.1238606721162796, "entropy": 0.24610424041748047}, {"image_id": 406182, "caption": "a woman sitting at a table eating a donut", "perplexity": 0.014879314228892326, "entropy": 0.06149449199438095}, {"image_id": 365685, "caption": "a woman eating a hot dog on a table", "perplexity": 0.0025110773276537657, "entropy": 0.018254490569233894}, {"image_id": 96638, "caption": "a man sitting in the snow with a snowboard", "perplexity": 0.06827537715435028, "entropy": 0.09724383801221848}, {"image_id": 345288, "caption": "a man flying through the air while riding a snowboard", "perplexity": 0.04346835985779762, "entropy": 0.07018548250198364}, {"image_id": 168250, "caption": "two boxes of donuts sitting on top of a table", "perplexity": 0.13004136085510254, "entropy": 0.2829582393169403}, {"image_id": 487349, "caption": "a woman cooking food in a pan on a stove", "perplexity": 0.031542710959911346, "entropy": 0.12682397663593292}, {"image_id": 294264, "caption": "a group of donuts in a box", "perplexity": 0.03904129937291145, "entropy": 0.12894083559513092}, {"image_id": 455675, "caption": "a young boy riding a bike on the beach with a surfboard", "perplexity": 0.0916328877210617, "entropy": 0.1683347076177597}, {"image_id": 22850, "caption": "a group of military men cutting a cake", "perplexity": 0.01874111033976078, "entropy": 0.09122081100940704}, {"image_id": 39516, "caption": "a piece of cake on a plate with a spoon", "perplexity": 0.003437948413193226, "entropy": 0.019029391929507256}, {"image_id": 120234, "caption": "a man riding a wave on a surfboard in the ocean", "perplexity": 0.0017498709494248033, "entropy": 0.00972167868167162}, {"image_id": 501491, "caption": "a person holding a cake with icing on a table", "perplexity": 0.12202348560094833, "entropy": 0.23620523512363434}, {"image_id": 497034, "caption": "a bedroom with a bed and a table", "perplexity": 0.08804573118686676, "entropy": 0.18165379762649536}, {"image_id": 203438, "caption": "a table with a fan and a clock on a wall", "perplexity": 0.07251456379890442, "entropy": 0.16761018335819244}, {"image_id": 287882, "caption": "a man holding a tennis ball on a tennis court", "perplexity": 0.05636734887957573, "entropy": 0.11002397537231445}, {"image_id": 376900, "caption": "a man holding a tennis racket on a tennis court", "perplexity": 0.04156969487667084, "entropy": 0.09656762331724167}, {"image_id": 366852, "caption": "a pizza sitting on top of a wooden cutting board", "perplexity": 0.06877435743808746, "entropy": 0.13628064095973969}, {"image_id": 578492, "caption": "two women brushing their teeth in front of a mirror", "perplexity": 0.018258841708302498, "entropy": 0.06759041547775269}, {"image_id": 487685, "caption": "a group of men playing a video game in a room", "perplexity": 0.007262388244271278, "entropy": 0.02977330982685089}, {"image_id": 186282, "caption": "a computer monitor sitting on top of a desk", "perplexity": 0.027639184147119522, "entropy": 0.09634914994239807}, {"image_id": 11184, "caption": "a computer keyboard and a mouse on a desk", "perplexity": 0.003966521471738815, "entropy": 0.02540287934243679}, {"image_id": 343394, "caption": "a woman flying a kite on the beach", "perplexity": 0.01608806662261486, "entropy": 0.07493550330400467}, {"image_id": 120070, "caption": "a man sitting at a desk with a laptop computer", "perplexity": 0.009463763795793056, "entropy": 0.03465883806347847}, {"image_id": 454296, "caption": "a clock on the side of a set of stairs", "perplexity": 0.16682499647140503, "entropy": 0.3185593783855438}, {"image_id": 342800, "caption": "a group of people flying kites in a field", "perplexity": 0.07053197920322418, "entropy": 0.16230346262454987}, {"image_id": 271852, "caption": "a baseball player holding a bat on a field", "perplexity": 0.006379001773893833, "entropy": 0.02839396521449089}, {"image_id": 269689, "caption": "a baseball player holding a bat on a field", "perplexity": 8.900060493033379e-05, "entropy": 0.0009163167560473084}, {"image_id": 545039, "caption": "a pizza on a plate next to a glass of beer", "perplexity": 0.11452099680900574, "entropy": 0.1980387568473816}, {"image_id": 427997, "caption": "a woman holding a tennis racket on a tennis court", "perplexity": 0.024781877174973488, "entropy": 0.07736147195100784}, {"image_id": 527407, "caption": "a clock on the side of a brick building", "perplexity": 0.010932906530797482, "entropy": 0.046645574271678925}, {"image_id": 567657, "caption": "a desk with a laptop computer sitting on top of it", "perplexity": 0.0029878225177526474, "entropy": 0.0181147251278162}, {"image_id": 340894, "caption": "a desk with a laptop computer sitting on top of it", "perplexity": 0.0224467683583498, "entropy": 0.06799023598432541}, {"image_id": 6921, "caption": "a woman laying on a bed with a laptop", "perplexity": 0.03746931999921799, "entropy": 0.10706808418035507}, {"image_id": 151790, "caption": "a pair of scissors sitting on top of a desk", "perplexity": 0.05049425736069679, "entropy": 0.11754999309778214}, {"image_id": 322586, "caption": "a baby sitting with a cell phone in its mouth", "perplexity": 0.14750246703624725, "entropy": 0.3213290870189667}, {"image_id": 444746, "caption": "a person holding a cell phone in their hand", "perplexity": 0.0024686800315976143, "entropy": 0.01645081862807274}, {"image_id": 240387, "caption": "a woman taking a picture of a man with a cell phone", "perplexity": 0.29647430777549744, "entropy": 0.39479079842567444}, {"image_id": 300509, "caption": "a woman talking on a cell phone", "perplexity": 0.014305662363767624, "entropy": 0.048679616302251816}, {"image_id": 340209, "caption": "a man wearing a hat taking a picture with a cell phone", "perplexity": 0.0234717708081007, "entropy": 0.10442287474870682}, {"image_id": 172673, "caption": "a bunch of cell phones and a charger on a table", "perplexity": 0.20322978496551514, "entropy": 0.5665028095245361}, {"image_id": 44112, "caption": "an open refrigerator filled with lots of food", "perplexity": 0.05451628193259239, "entropy": 0.1168496310710907}, {"image_id": 302716, "caption": "a man standing in front of an open refrigerator with a bottle of wine", "perplexity": 0.048235055059194565, "entropy": 0.11803261190652847}, {"image_id": 54389, "caption": "a clock on the side of a building", "perplexity": 0.06495639681816101, "entropy": 0.08578523993492126}, {"image_id": 27570, "caption": "a woman blow drying her hair in a bathroom", "perplexity": 0.016947858035564423, "entropy": 0.0775584727525711}, {"image_id": 190783, "caption": "a group of sheep laying in the snow", "perplexity": 0.07283675670623779, "entropy": 0.12579816579818726}, {"image_id": 328030, "caption": "a group of stuffed teddy bears sitting on skis", "perplexity": 0.08876252174377441, "entropy": 0.1626381129026413}, {"image_id": 364340, "caption": "a building with a clock tower in front of it", "perplexity": 0.06717987358570099, "entropy": 0.21896935999393463}, {"image_id": 131847, "caption": "a woman cutting her hair with a pair of scissors", "perplexity": 0.011473393999040127, "entropy": 0.06423670053482056}, {"image_id": 450762, "caption": "a young boy sitting on a boat with stuffed animals", "perplexity": 0.08452858775854111, "entropy": 0.28622105717658997}, {"image_id": 356424, "caption": "a man sitting at a table with a plate of food", "perplexity": 0.0029408603440970182, "entropy": 0.013482864946126938}, {"image_id": 68881, "caption": "a plate of food with meat and vegetables on a table", "perplexity": 0.06023681163787842, "entropy": 0.11691252142190933}, {"image_id": 512476, "caption": "a kitchen sink with a bowl of food on it", "perplexity": 0.17462122440338135, "entropy": 0.3077189326286316}, {"image_id": 232348, "caption": "a toaster sitting on top of a counter", "perplexity": 0.01689792238175869, "entropy": 0.07347467541694641}, {"image_id": 225494, "caption": "a man doing a trick on a skateboard in a skate park", "perplexity": 0.005773707292973995, "entropy": 0.032522767782211304}, {"image_id": 499198, "caption": "a man sitting in the ocean with a surfboard", "perplexity": 0.087501659989357, "entropy": 0.20174042880535126}, {"image_id": 320480, "caption": "a chef standing in a kitchen preparing food", "perplexity": 0.12051602452993393, "entropy": 0.20048724114894867}, {"image_id": 66879, "caption": "a bathroom with a toilet and a sink and a window", "perplexity": 0.012146670371294022, "entropy": 0.036313194781541824}, {"image_id": 141197, "caption": "a woman taking a picture of herself in a mirror", "perplexity": 0.006986737716943026, "entropy": 0.0406484380364418}, {"image_id": 209747, "caption": "a cat sitting in a bathroom sink", "perplexity": 0.03269443288445473, "entropy": 0.09319712966680527}, {"image_id": 71687, "caption": "a black and white cat sitting on top of a car", "perplexity": 0.0024131545796990395, "entropy": 0.013806167989969254}, {"image_id": 58472, "caption": "a bathroom with a toilet and a sink and a shower", "perplexity": 0.03358807414770126, "entropy": 0.05704831704497337}, {"image_id": 244240, "caption": "a white toilet sitting in front of a building", "perplexity": 0.05079095810651779, "entropy": 0.12213325500488281}, {"image_id": 207675, "caption": "a building with a clock tower on top of it", "perplexity": 0.015499938279390335, "entropy": 0.04425656050443649}, {"image_id": 563311, "caption": "a tower with a clock on the top of a building", "perplexity": 0.01142234355211258, "entropy": 0.03887256979942322}, {"image_id": 318523, "caption": "a bunch of donuts in a display case", "perplexity": 0.02773597091436386, "entropy": 0.13576973974704742}, {"image_id": 339022, "caption": "two people riding motorcycles on a road", "perplexity": 0.07255037873983383, "entropy": 0.21763001382350922}, {"image_id": 19455, "caption": "a living room with a couch and a television", "perplexity": 0.0037416708655655384, "entropy": 0.01865128055214882}, {"image_id": 48924, "caption": "a motorcycle parked next to a tent in the grass", "perplexity": 0.09051429480314255, "entropy": 0.19162677228450775}, {"image_id": 341058, "caption": "a street sign on a pole with an umbrella", "perplexity": 0.12039343267679214, "entropy": 0.1878526508808136}, {"image_id": 115162, "caption": "a man flying through the air while riding a skateboard", "perplexity": 0.08333354443311691, "entropy": 0.19965434074401855}, {"image_id": 393410, "caption": "an airplane flying in the sky", "perplexity": 0.13449148833751678, "entropy": 0.2050754278898239}, {"image_id": 39430, "caption": "three sheep sitting on top of a wall", "perplexity": 0.20003938674926758, "entropy": 0.387004017829895}, {"image_id": 26609, "caption": "a city street with cars and buildings and a traffic light", "perplexity": 0.05747779831290245, "entropy": 0.12714798748493195}, {"image_id": 481325, "caption": "a person riding a skateboard down a street at a traffic light", "perplexity": 0.039671435952186584, "entropy": 0.11253878474235535}, {"image_id": 76962, "caption": "a yellow fire hydrant sitting on the side of a street", "perplexity": 0.020283350721001625, "entropy": 0.058679867535829544}, {"image_id": 40946, "caption": "a herd of sheep eating hay from a trough", "perplexity": 0.10080363601446152, "entropy": 0.15285256505012512}, {"image_id": 236049, "caption": "a clock with a bird on top of a building", "perplexity": 0.07623681426048279, "entropy": 0.15297015011310577}, {"image_id": 574256, "caption": "a bird sitting on top of a tree branch", "perplexity": 0.0036039340775460005, "entropy": 0.022409098222851753}, {"image_id": 305035, "caption": "a red stop sign on the side of a street", "perplexity": 0.25166693329811096, "entropy": 0.1617511659860611}, {"image_id": 172021, "caption": "a train is sitting at a train station", "perplexity": 0.020451419055461884, "entropy": 0.0651567354798317}, {"image_id": 326317, "caption": "a parking meter on the side of a street", "perplexity": 0.006726991385221481, "entropy": 0.0385456308722496}, {"image_id": 406395, "caption": "a cat wearing a tie laying on a bed", "perplexity": 0.03933033347129822, "entropy": 0.13151252269744873}, {"image_id": 75591, "caption": "three cats laying on top of a bed", "perplexity": 0.02702067792415619, "entropy": 0.08371865004301071}, {"image_id": 222146, "caption": "two cats sitting on top of a chair", "perplexity": 0.005790898110717535, "entropy": 0.03685026615858078}, {"image_id": 410612, "caption": "a red boat is sitting in the water", "perplexity": 0.012760665267705917, "entropy": 0.0654262974858284}, {"image_id": 354507, "caption": "a man wearing a white shirt and a red tie", "perplexity": 0.12914083898067474, "entropy": 0.21651358902454376}, {"image_id": 36501, "caption": "an elephant walking in the grass in a field", "perplexity": 0.03869500011205673, "entropy": 0.0773453414440155}, {"image_id": 420546, "caption": "two men in suits and ties standing next to each other", "perplexity": 0.020337138324975967, "entropy": 0.06420453637838364}, {"image_id": 199403, "caption": "a woman in a red dress wearing a red tie", "perplexity": 0.07024867087602615, "entropy": 0.2205822467803955}, {"image_id": 359270, "caption": "a man in a suit and tie holding a stick", "perplexity": 0.370653361082077, "entropy": 0.5529394745826721}, {"image_id": 273002, "caption": "a person walking in the rain with an umbrella", "perplexity": 0.03389572352170944, "entropy": 0.1292053908109665}, {"image_id": 431996, "caption": "a person standing on a boat in the water", "perplexity": 0.0840650349855423, "entropy": 0.12863878905773163}, {"image_id": 268375, "caption": "a group of elephants standing next to a baby elephant", "perplexity": 0.03848544508218765, "entropy": 0.06668012589216232}, {"image_id": 520109, "caption": "a group of blue umbrellas on the grass in a park", "perplexity": 0.04859912395477295, "entropy": 0.1371009647846222}, {"image_id": 548014, "caption": "a man wearing glasses and a suit and tie", "perplexity": 0.004356273915618658, "entropy": 0.02899293042719364}, {"image_id": 438738, "caption": "a woman and a child looking at an elephant", "perplexity": 0.05906727910041809, "entropy": 0.16657018661499023}, {"image_id": 429063, "caption": "a bunch of luggage sitting on a bench", "perplexity": 0.06533089280128479, "entropy": 0.1955581158399582}, {"image_id": 157019, "caption": "a person walking down a city street with an umbrella", "perplexity": 0.004168695770204067, "entropy": 0.024958951398730278}, {"image_id": 44244, "caption": "a young boy sitting on top of luggage", "perplexity": 0.06685879826545715, "entropy": 0.2322494387626648}, {"image_id": 315524, "caption": "a street sign on the side of a wall", "perplexity": 0.06889908015727997, "entropy": 0.11435495316982269}, {"image_id": 129852, "caption": "two people playing with a frisbee in a field", "perplexity": 0.055181004106998444, "entropy": 0.13033291697502136}, {"image_id": 420669, "caption": "a man laying on the sand with a frisbee", "perplexity": 0.08256609737873077, "entropy": 0.17988106608390808}, {"image_id": 188718, "caption": "two zebras standing next to each other in a field", "perplexity": 0.022575559094548225, "entropy": 0.05743441730737686}, {"image_id": 258331, "caption": "two zebras walking in the grass in a field", "perplexity": 0.06932828575372696, "entropy": 0.1152975931763649}, {"image_id": 356500, "caption": "a group of skis and a snowboard on the snow", "perplexity": 0.07787083834409714, "entropy": 0.21628747880458832}, {"image_id": 338703, "caption": "two people standing in the water with a yellow boat", "perplexity": 0.12709949910640717, "entropy": 0.2981890141963959}, {"image_id": 81998, "caption": "a bowl of apples and oranges on a table", "perplexity": 0.09357690811157227, "entropy": 0.1085105910897255}, {"image_id": 396542, "caption": "a person riding skis down a snow covered slope", "perplexity": 0.001836927025578916, "entropy": 0.011514757759869099}, {"image_id": 148792, "caption": "a market with lots of fruits and vegetables on a street", "perplexity": 0.09366098791360855, "entropy": 0.30036816000938416}, {"image_id": 46331, "caption": "a baseball player throwing a ball on a field", "perplexity": 0.004066525027155876, "entropy": 0.019984709098935127}, {"image_id": 269058, "caption": "a baseball player throwing a ball on a field", "perplexity": 0.00027856038650497794, "entropy": 0.0025338702835142612}, {"image_id": 452414, "caption": "a man and a woman standing next to a bunch of bananas", "perplexity": 0.05629158392548561, "entropy": 0.11266244202852249}, {"image_id": 149196, "caption": "a bunch of stuffed animals hanging from a ceiling", "perplexity": 0.05278446152806282, "entropy": 0.17410136759281158}, {"image_id": 559773, "caption": "a man flying through the air while riding skis", "perplexity": 0.023745669052004814, "entropy": 0.060681410133838654}, {"image_id": 42190, "caption": "a man riding a wake board in the water", "perplexity": 0.07903586328029633, "entropy": 0.21138708293437958}, {"image_id": 68380, "caption": "a bunch of bananas on a table with a sign", "perplexity": 0.035387035459280014, "entropy": 0.1041128858923912}, {"image_id": 506357, "caption": "a bunch of apples and other fruits in a store", "perplexity": 0.13399125635623932, "entropy": 0.27763521671295166}, {"image_id": 108495, "caption": "a woman sitting on a skateboard on a sidewalk", "perplexity": 0.051458798348903656, "entropy": 0.1376221925020218}, {"image_id": 129982, "caption": "a man and a little girl on skis in the snow", "perplexity": 0.02025349996984005, "entropy": 0.07923823595046997}, {"image_id": 225299, "caption": "a man flying through the air while riding skis", "perplexity": 0.04730308800935745, "entropy": 0.10206027328968048}, {"image_id": 242423, "caption": "a bunch of vegetables sitting on top of a sign", "perplexity": 0.1720246970653534, "entropy": 0.33316299319267273}, {"image_id": 256973, "caption": "a cup of coffee and a doughnut on a table", "perplexity": 0.1668902486562729, "entropy": 0.30653196573257446}, {"image_id": 125071, "caption": "a young boy doing a trick on a skateboard on a bench", "perplexity": 0.11513733863830566, "entropy": 0.19183526933193207}, {"image_id": 558406, "caption": "a man flying through the air while riding skis", "perplexity": 0.0010088951094076037, "entropy": 0.008059196174144745}, {"image_id": 532295, "caption": "a person walking in the snow holding skis", "perplexity": 0.09383712708950043, "entropy": 0.1548869013786316}, {"image_id": 482690, "caption": "a man doing a trick on a skateboard on a ramp", "perplexity": 0.0022639103699475527, "entropy": 0.015992799773812294}, {"image_id": 202389, "caption": "a man doing a trick on a skateboard in the air", "perplexity": 0.03549003601074219, "entropy": 0.059654396027326584}, {"image_id": 373007, "caption": "a man doing a trick on a skateboard in the air", "perplexity": 0.010845687240362167, "entropy": 0.037858009338378906}, {"image_id": 388983, "caption": "a hot dog in a box with a pickle", "perplexity": 0.2179919183254242, "entropy": 0.3595161437988281}, {"image_id": 541474, "caption": "a man riding a snowboard down a snow covered slope", "perplexity": 0.01762578636407852, "entropy": 0.0441037155687809}, {"image_id": 490509, "caption": "a box of donuts sitting on top of a table", "perplexity": 0.10956156253814697, "entropy": 0.1900310069322586}, {"image_id": 77415, "caption": "a person holding a bottle of water and a plate of food", "perplexity": 0.14953747391700745, "entropy": 0.2531948685646057}, {"image_id": 153631, "caption": "a woman swinging a baseball bat at a ball", "perplexity": 0.012800040654838085, "entropy": 0.05154804140329361}, {"image_id": 461884, "caption": "a man riding a wave on a surfboard in the ocean", "perplexity": 0.00013713333464693278, "entropy": 0.0012864876771345735}, {"image_id": 50309, "caption": "a man riding a wave on a surfboard in the ocean", "perplexity": 0.0002804618270602077, "entropy": 0.0023460572119802237}, {"image_id": 165009, "caption": "a bride and groom cutting their wedding cake", "perplexity": 0.08367636799812317, "entropy": 0.12169787287712097}, {"image_id": 110877, "caption": "two people riding a wave on surfboards in the ocean", "perplexity": 0.014262261800467968, "entropy": 0.06747337430715561}, {"image_id": 448787, "caption": "a man riding a wave on a surfboard in the ocean", "perplexity": 0.006022218149155378, "entropy": 0.022650515660643578}, {"image_id": 499200, "caption": "a man riding a wave on a surfboard in the ocean", "perplexity": 0.0001312910026172176, "entropy": 0.0013015305157750845}, {"image_id": 30455, "caption": "a bedroom with a bed and a window", "perplexity": 0.1704796552658081, "entropy": 0.17792733013629913}, {"image_id": 567011, "caption": "a man riding a wave on a surfboard in the ocean", "perplexity": 0.0006751440814696252, "entropy": 0.004352338146418333}, {"image_id": 497067, "caption": "a young boy playing with a soccer ball", "perplexity": 0.08928794413805008, "entropy": 0.22812244296073914}, {"image_id": 48129, "caption": "a man sitting at a table eating a piece of cake", "perplexity": 0.002513761632144451, "entropy": 0.017504842951893806}, {"image_id": 358039, "caption": "a pepperoni pizza on a plate next to a sink", "perplexity": 0.0712592601776123, "entropy": 0.19822579622268677}, {"image_id": 193449, "caption": "a bedroom with a bed and a window", "perplexity": 0.04764852672815323, "entropy": 0.10270701348781586}, {"image_id": 19888, "caption": "a bedroom with a bed with a table", "perplexity": 0.20814961194992065, "entropy": 0.36960798501968384}, {"image_id": 302030, "caption": "a desk with a laptop computer sitting on top of it", "perplexity": 0.0008529156912118196, "entropy": 0.006453057751059532}, {"image_id": 197193, "caption": "a young boy sitting at a table eating a slice of pizza", "perplexity": 0.019454963505268097, "entropy": 0.07254374027252197}, {"image_id": 209803, "caption": "a pizza sitting on top of a pan", "perplexity": 0.08482397347688675, "entropy": 0.17707961797714233}, {"image_id": 9381, "caption": "a bunch of pizzas on a display in a restaurant", "perplexity": 0.15037088096141815, "entropy": 0.40282562375068665}, {"image_id": 316047, "caption": "a toothbrush is sitting in a bath tub", "perplexity": 0.2608545422554016, "entropy": 0.43821537494659424}, {"image_id": 369373, "caption": "two men standing in a living room playing a video game", "perplexity": 0.01439713966101408, "entropy": 0.058712203055620193}, {"image_id": 54899, "caption": "a man and a woman playing a video game", "perplexity": 0.0019738655537366867, "entropy": 0.013360613957047462}, {"image_id": 467067, "caption": "a man standing on a bed holding a wii game controller", "perplexity": 0.07584304362535477, "entropy": 0.14075124263763428}, {"image_id": 277197, "caption": "a living room with a couch and a table", "perplexity": 0.062092266976833344, "entropy": 0.07658348232507706}, {"image_id": 146965, "caption": "a living room with a fireplace and a table", "perplexity": 0.01000483613461256, "entropy": 0.04821672663092613}, {"image_id": 488401, "caption": "a desk with a laptop computer sitting on top of it", "perplexity": 0.0024647386744618416, "entropy": 0.014604277908802032}, {"image_id": 76738, "caption": "a man holding a remote control in front of a keyboard", "perplexity": 0.04146229103207588, "entropy": 0.12354409694671631}, {"image_id": 39152, "caption": "a group of children sitting on the floor", "perplexity": 0.032141800969839096, "entropy": 0.12858463823795319}, {"image_id": 401808, "caption": "a man standing next to a dog on a field", "perplexity": 0.04979824647307396, "entropy": 0.17426559329032898}, {"image_id": 347018, "caption": "a baseball player holding a bat on a field", "perplexity": 9.244301327271387e-05, "entropy": 0.000943416147492826}, {"image_id": 407042, "caption": "two children sitting at a table with stuffed animals", "perplexity": 0.087581567466259, "entropy": 0.12575501203536987}, {"image_id": 232243, "caption": "a baseball player throwing a ball on a field", "perplexity": 0.0008694987627677619, "entropy": 0.0066094049252569675}, {"image_id": 495985, "caption": "a young boy wearing headphones holding a baseball bat", "perplexity": 0.01440998911857605, "entropy": 0.0640990361571312}, {"image_id": 37882, "caption": "a baseball player swinging a bat at a ball", "perplexity": 0.012149624526500702, "entropy": 0.04896915331482887}, {"image_id": 379475, "caption": "a laptop computer sitting on top of a desk", "perplexity": 0.005073625594377518, "entropy": 0.023800022900104523}, {"image_id": 187001, "caption": "a man sitting at a table with a laptop computer", "perplexity": 0.0006346408044919372, "entropy": 0.005129075143486261}, {"image_id": 13985, "caption": "a man sitting at a table with a laptop computer", "perplexity": 0.036588605493307114, "entropy": 0.06270277500152588}, {"image_id": 169757, "caption": "a kitchen with a microwave and a refrigerator", "perplexity": 0.02827577106654644, "entropy": 0.09271737933158875}, {"image_id": 47511, "caption": "two women sitting at a table with a cell phone", "perplexity": 0.08290359377861023, "entropy": 0.14886979758739471}, {"image_id": 30034, "caption": "a woman holding a cell phone in her hand", "perplexity": 0.0033030002377927303, "entropy": 0.022483214735984802}, {"image_id": 236068, "caption": "a man in a hat talking on a cell phone", "perplexity": 0.010021193884313107, "entropy": 0.05655965581536293}, {"image_id": 191846, "caption": "a man and a little girl standing next to a bike", "perplexity": 0.04620013013482094, "entropy": 0.16771401464939117}, {"image_id": 518234, "caption": "a tower with a clock on the top of it", "perplexity": 0.022808270528912544, "entropy": 0.08034231513738632}, {"image_id": 295728, "caption": "a clock on the side of a building", "perplexity": 0.15710856020450592, "entropy": 0.2597222328186035}, {"image_id": 262262, "caption": "a building with a clock tower on top of it", "perplexity": 0.04329477623105049, "entropy": 0.07034515589475632}, {"image_id": 47886, "caption": "a man holding a teddy bear in a room", "perplexity": 0.03324365243315697, "entropy": 0.07183592021465302}, {"image_id": 227370, "caption": "a little girl laying on the floor with a stuffed animal", "perplexity": 0.10830537229776382, "entropy": 0.1919497847557068}, {"image_id": 69873, "caption": "a tower with a clock on the top of a building", "perplexity": 0.017275838181376457, "entropy": 0.04899578168988228}, {"image_id": 375078, "caption": "a vase with a flower in it on a table", "perplexity": 0.025345850735902786, "entropy": 0.108493871986866}, {"image_id": 11276, "caption": "a bowl of soup on top of a table", "perplexity": 0.09268214553594589, "entropy": 0.20283479988574982}, {"image_id": 142177, "caption": "a plate of food with rice and vegetables on a table", "perplexity": 0.003386951982975006, "entropy": 0.0202577393501997}, {"image_id": 30954, "caption": "a group of plates of food on a table", "perplexity": 0.0016055923188105226, "entropy": 0.012153801508247852}, {"image_id": 289260, "caption": "a table with dishes on top of it", "perplexity": 0.1868291050195694, "entropy": 0.409565806388855}, {"image_id": 383443, "caption": "a bathroom with a bath tub and a sink", "perplexity": 0.056123632937669754, "entropy": 0.09903611242771149}, {"image_id": 167529, "caption": "a bathroom with a sink and a mirror", "perplexity": 0.047573477029800415, "entropy": 0.11321915686130524}, {"image_id": 14781, "caption": "a toilet with a newspaper on top of it", "perplexity": 0.09760687500238419, "entropy": 0.23954272270202637}, {"image_id": 554749, "caption": "a bathroom with a sink and a tub and a mirror", "perplexity": 0.05872322991490364, "entropy": 0.16721183061599731}, {"image_id": 179921, "caption": "a bathroom with a toilet and a sink", "perplexity": 0.02945922501385212, "entropy": 0.06157921999692917}, {"image_id": 567787, "caption": "a bathroom with a toilet and a sink", "perplexity": 0.00032699148869141936, "entropy": 0.0028682302217930555}, {"image_id": 135117, "caption": "a group of men standing in a bathroom with urinals", "perplexity": 0.21352100372314453, "entropy": 0.4297015070915222}, {"image_id": 463203, "caption": "a white car parked on the side of a street", "perplexity": 0.053974054753780365, "entropy": 0.13159726560115814}, {"image_id": 194306, "caption": "a white dog sitting in the back of a car", "perplexity": 0.07458104193210602, "entropy": 0.17083272337913513}, {"image_id": 110026, "caption": "a bunch of products and products on display in a store", "perplexity": 0.2727746367454529, "entropy": 0.4968312978744507}, {"image_id": 357096, "caption": "a little girl standing in front of a toilet", "perplexity": 0.00871980283409357, "entropy": 0.04469703510403633}, {"image_id": 564163, "caption": "a man sitting on a toilet in a bathroom", "perplexity": 0.06359046697616577, "entropy": 0.08146588504314423}, {"image_id": 175387, "caption": "a bathroom with a toilet and a blue wall", "perplexity": 0.18779930472373962, "entropy": 0.3053894639015198}, {"image_id": 8218, "caption": "a clock on the side of a building", "perplexity": 0.08385393023490906, "entropy": 0.11973440647125244}, {"image_id": 173819, "caption": "a bathroom with a toilet and a shower curtain", "perplexity": 0.08220726996660233, "entropy": 0.15421825647354126}, {"image_id": 137967, "caption": "a desk with two computer monitors and a keyboard", "perplexity": 0.004283790942281485, "entropy": 0.027679285034537315}, {"image_id": 19904, "caption": "two police officers on motorcycles in front of a building", "perplexity": 0.02254917472600937, "entropy": 0.09632088989019394}, {"image_id": 386613, "caption": "a room with a lamp and a window", "perplexity": 0.13363488018512726, "entropy": 0.2744387686252594}, {"image_id": 185922, "caption": "a group of motorcycles parked in front of a building", "perplexity": 0.08198758959770203, "entropy": 0.11856484413146973}, {"image_id": 19443, "caption": "a motorcycle sitting on top of a table", "perplexity": 0.08187668770551682, "entropy": 0.17379465699195862}, {"image_id": 8888, "caption": "two airplanes sitting on top of an airport runway", "perplexity": 0.030539263039827347, "entropy": 0.09808335453271866}, {"image_id": 8180, "caption": "an airplane sitting on top of an airport runway", "perplexity": 0.002242518123239279, "entropy": 0.01536085270345211}, {"image_id": 9699, "caption": "a group of airplanes on a runway at an airport", "perplexity": 0.05370452255010605, "entropy": 0.13632680475711823}, {"image_id": 11081, "caption": "an airplane flying in the cloudy sky", "perplexity": 0.04682357236742973, "entropy": 0.1147242933511734}, {"image_id": 167235, "caption": "a woman sitting on a bench in front of a hut", "perplexity": 0.04960190877318382, "entropy": 0.12314710021018982}, {"image_id": 424776, "caption": "a fighter jet flying in the sky over a mountain", "perplexity": 0.08524608612060547, "entropy": 0.23630575835704803}, {"image_id": 352127, "caption": "a group of chefs standing in front of a truck", "perplexity": 0.028910290449857712, "entropy": 0.10815009474754333}, {"image_id": 528729, "caption": "a man walking a street talking on a cell phone next to a bike", "perplexity": 0.12423122674226761, "entropy": 0.2939970791339874}, {"image_id": 59732, "caption": "a busy city street at night with cars and a traffic light", "perplexity": 0.062313828617334366, "entropy": 0.12117744982242584}, {"image_id": 161185, "caption": "a train is on the tracks next to a traffic light", "perplexity": 0.057298704981803894, "entropy": 0.1731715053319931}, {"image_id": 126324, "caption": "a cat sitting on top of a wooden bench", "perplexity": 0.07924281060695648, "entropy": 0.1667177975177765}, {"image_id": 275761, "caption": "a fighter jet flying in the sky", "perplexity": 0.007293935865163803, "entropy": 0.04399130493402481}, {"image_id": 23802, "caption": "a man standing in front of an airplane", "perplexity": 0.09954185038805008, "entropy": 0.11512548476457596}, {"image_id": 344397, "caption": "an airplane flying in the sky", "perplexity": 0.05312581732869148, "entropy": 0.14118938148021698}, {"image_id": 517296, "caption": "a bus parked on the side of a street", "perplexity": 0.07411236315965652, "entropy": 0.1767445057630539}, {"image_id": 146855, "caption": "a man jumping in the air on a traffic light", "perplexity": 0.08910949528217316, "entropy": 0.2409863919019699}, {"image_id": 87429, "caption": "a busy city street with cars and a traffic light", "perplexity": 0.019082922488451004, "entropy": 0.08539584279060364}, {"image_id": 482081, "caption": "a group of giraffes standing in front of a building", "perplexity": 0.03498097136616707, "entropy": 0.0999998152256012}, {"image_id": 516143, "caption": "a green and white bus parked on the side of the street", "perplexity": 0.05003359168767929, "entropy": 0.12426416575908661}, {"image_id": 494957, "caption": "a double decker bus parked in a building", "perplexity": 0.015102144330739975, "entropy": 0.06217382475733757}, {"image_id": 406329, "caption": "a blue and white bus driving down a street", "perplexity": 0.05220102146267891, "entropy": 0.09803648293018341}, {"image_id": 523194, "caption": "a yellow fire hydrant sitting on the side of a street", "perplexity": 0.09416741877794266, "entropy": 0.23901312053203583}, {"image_id": 122354, "caption": "a street sign in front of a building", "perplexity": 0.010378066450357437, "entropy": 0.045193858444690704}, {"image_id": 396779, "caption": "a group of ducks swimming in the water", "perplexity": 0.058209557086229324, "entropy": 0.20377935469150543}, {"image_id": 442942, "caption": "a group of people sitting on a train", "perplexity": 0.0044570970349013805, "entropy": 0.028707219287753105}, {"image_id": 224053, "caption": "a yellow sign on the side of a road", "perplexity": 0.03297971189022064, "entropy": 0.09455691277980804}, {"image_id": 147346, "caption": "a man walking down a street holding an umbrella", "perplexity": 0.01620117388665676, "entropy": 0.061401646584272385}, {"image_id": 134722, "caption": "a train is sitting on the tracks at a train station", "perplexity": 0.04362386837601662, "entropy": 0.13622739911079407}, {"image_id": 184400, "caption": "a blue train on a bridge", "perplexity": 0.07242963463068008, "entropy": 0.1772548109292984}, {"image_id": 333198, "caption": "a street sign on the side of a pole", "perplexity": 0.003131828038021922, "entropy": 0.017894651740789413}, {"image_id": 46847, "caption": "a flock of birds flying over a beach", "perplexity": 0.0320591926574707, "entropy": 0.09104600548744202}, {"image_id": 499705, "caption": "a man sitting at a table eating a plate of food", "perplexity": 0.10047090798616409, "entropy": 0.1679311990737915}, {"image_id": 376493, "caption": "two street signs on top of a stop sign", "perplexity": 0.06916169822216034, "entropy": 0.09496961534023285}, {"image_id": 467721, "caption": "a group of street signs on a bridge", "perplexity": 0.013011458329856396, "entropy": 0.06368467956781387}, {"image_id": 377882, "caption": "a group of boats are sitting in the water", "perplexity": 0.08042649924755096, "entropy": 0.18593502044677734}, {"image_id": 425000, "caption": "three women standing next to a parking meter", "perplexity": 0.031931497156620026, "entropy": 0.13368858397006989}, {"image_id": 284605, "caption": "a cat laying on top of a bed", "perplexity": 0.029013540595769882, "entropy": 0.06961502134799957}, {"image_id": 126145, "caption": "a white cat sitting on top of a couch at night", "perplexity": 0.04350794851779938, "entropy": 0.16156834363937378}, {"image_id": 516408, "caption": "a cat standing in front of a television", "perplexity": 0.020704954862594604, "entropy": 0.0840480849146843}, {"image_id": 222863, "caption": "a cow standing in the grass in a field", "perplexity": 0.005355631001293659, "entropy": 0.027281343936920166}, {"image_id": 287469, "caption": "a man in a suit and tie walking down a street", "perplexity": 0.08116654306650162, "entropy": 0.1758217066526413}, {"image_id": 436992, "caption": "a group of boats are sitting in the water", "perplexity": 0.17561781406402588, "entropy": 0.3158634603023529}, {"image_id": 336802, "caption": "a little girl wearing a tie standing in a room", "perplexity": 0.09025467932224274, "entropy": 0.2194366455078125}, {"image_id": 14338, "caption": "a boat is sitting in the water", "perplexity": 0.24937590956687927, "entropy": 0.2343032956123352}, {"image_id": 487957, "caption": "a person walking down a street holding an umbrella", "perplexity": 0.05817428231239319, "entropy": 0.09059006720781326}, {"image_id": 521427, "caption": "a dog holding a frisbee in its mouth", "perplexity": 0.11955010890960693, "entropy": 0.16983766853809357}, {"image_id": 478621, "caption": "a man in a suit and tie holding an umbrella in the water", "perplexity": 0.08137381076812744, "entropy": 0.17233607172966003}, {"image_id": 196995, "caption": "a brown bear laying on top of a rock", "perplexity": 0.002747641410678625, "entropy": 0.018839271739125252}, {"image_id": 528905, "caption": "a group of people playing frisbee in a field", "perplexity": 0.02348729968070984, "entropy": 0.06468578428030014}, {"image_id": 449274, "caption": "a brown horse standing on top of a field", "perplexity": 0.0709049254655838, "entropy": 0.15667447447776794}, {"image_id": 538695, "caption": "a woman standing in front of a horse", "perplexity": 0.18699155747890472, "entropy": 0.28557687997817993}, {"image_id": 299631, "caption": "a man riding skis down a snow covered slope", "perplexity": 0.0005807626293972135, "entropy": 0.00497967517003417}, {"image_id": 238989, "caption": "two bananas sitting on top of a table", "perplexity": 0.10476464033126831, "entropy": 0.17421016097068787}, {"image_id": 548361, "caption": "a baseball player throwing a ball on a field", "perplexity": 0.05893108993768692, "entropy": 0.2014799863100052}, {"image_id": 404088, "caption": "a young boy holding a baseball bat on a field", "perplexity": 0.012045865878462791, "entropy": 0.05671064555644989}, {"image_id": 229889, "caption": "a man standing on skis on a snow covered slope", "perplexity": 0.08187328279018402, "entropy": 0.1622176319360733}, {"image_id": 556158, "caption": "a man riding skis down a snow covered slope", "perplexity": 0.00450834259390831, "entropy": 0.020685691386461258}, {"image_id": 175653, "caption": "a man standing in the snow holding skis", "perplexity": 0.04339461028575897, "entropy": 0.10184980183839798}, {"image_id": 232173, "caption": "a pair of skis sitting on top of a floor", "perplexity": 0.11576668918132782, "entropy": 0.28421345353126526}, {"image_id": 426532, "caption": "a man doing a trick on a skateboard in a skate park", "perplexity": 0.07372541725635529, "entropy": 0.11953695863485336}, {"image_id": 574666, "caption": "a person riding a skateboard on a street", "perplexity": 0.011659015901386738, "entropy": 0.05804470553994179}, {"image_id": 460461, "caption": "a group of people sitting in a park with skateboards", "perplexity": 0.07674513012170792, "entropy": 0.15590029954910278}, {"image_id": 432993, "caption": "a man doing a trick on a skateboard in front of a window", "perplexity": 0.03481735661625862, "entropy": 0.09128249436616898}, {"image_id": 531875, "caption": "a bunch of carrots and a jar of orange juice", "perplexity": 0.1819237321615219, "entropy": 0.3885798454284668}, {"image_id": 50230, "caption": "a knife sitting on top of a cutting board", "perplexity": 0.11870746314525604, "entropy": 0.12264074385166168}, {"image_id": 307873, "caption": "a man doing a trick on a skateboard on a rail", "perplexity": 0.0011473837075755, "entropy": 0.008720317855477333}, {"image_id": 208808, "caption": "a man doing a trick in the air on a skateboard", "perplexity": 0.024833640083670616, "entropy": 0.07487756013870239}, {"image_id": 310796, "caption": "a man riding a skateboard on a ramp", "perplexity": 0.010637136176228523, "entropy": 0.05009572207927704}, {"image_id": 125472, "caption": "a man doing a trick on a skateboard in the air", "perplexity": 0.03327959403395653, "entropy": 0.06595245748758316}, {"image_id": 382041, "caption": "a man doing a trick on a skateboard in the air", "perplexity": 0.0045749773271381855, "entropy": 0.02132648229598999}, {"image_id": 110551, "caption": "a man doing a trick on a skateboard on a ramp", "perplexity": 0.0025013384874910116, "entropy": 0.016079405322670937}, {"image_id": 189744, "caption": "a building with a sign on the side of it", "perplexity": 0.08557381480932236, "entropy": 0.16760170459747314}, {"image_id": 108392, "caption": "a bunch of donuts in a display case", "perplexity": 0.00956111028790474, "entropy": 0.05918759107589722}, {"image_id": 450355, "caption": "a man sitting at a table eating a plate of sandwiches", "perplexity": 0.054532263427972794, "entropy": 0.10863026231527328}, {"image_id": 317070, "caption": "a man flying through the air on a surfboard in the ocean", "perplexity": 0.0689581111073494, "entropy": 0.15877294540405273}, {"image_id": 103485, "caption": "a group of children playing soccer on a field", "perplexity": 0.09225061535835266, "entropy": 0.24922069907188416}, {"image_id": 415196, "caption": "a hotel room with a bed and a chair", "perplexity": 0.06928986310958862, "entropy": 0.09028777480125427}, {"image_id": 430286, "caption": "a group of remote controls sitting on top of a bed", "perplexity": 0.07540115714073181, "entropy": 0.18580710887908936}, {"image_id": 194755, "caption": "a young man sitting at a table with a plate of food", "perplexity": 0.06587570160627365, "entropy": 0.09653683006763458}, {"image_id": 194559, "caption": "a hotel room with a bed and a window", "perplexity": 0.1125936284661293, "entropy": 0.14546677470207214}, {"image_id": 316404, "caption": "two men standing next to each other holding tennis rackets", "perplexity": 0.019233189523220062, "entropy": 0.07121705263853073}, {"image_id": 371822, "caption": "a bunch of boxes of pizza in a room", "perplexity": 0.1508391797542572, "entropy": 0.27015388011932373}, {"image_id": 309418, "caption": "a woman brushing her teeth with a toothbrush", "perplexity": 0.0022199165541678667, "entropy": 0.01594228297472}, {"image_id": 190595, "caption": "a young boy brushing his teeth with a toothbrush", "perplexity": 0.003550443099811673, "entropy": 0.0240193959325552}, {"image_id": 83059, "caption": "a living room with a couch and chairs and a fireplace", "perplexity": 0.022988049313426018, "entropy": 0.0791492760181427}, {"image_id": 317565, "caption": "a living room with a couch and a table", "perplexity": 0.004071846138685942, "entropy": 0.018220875412225723}, {"image_id": 382743, "caption": "a group of kites flying in the sky", "perplexity": 0.002376514719799161, "entropy": 0.0175873301923275}, {"image_id": 301817, "caption": "a building with a clock tower on top of it", "perplexity": 0.0004469556442927569, "entropy": 0.003442254848778248}, {"image_id": 479948, "caption": "a baseball player holding a bat on a field", "perplexity": 0.0008584422757849097, "entropy": 0.006359622813761234}, {"image_id": 515241, "caption": "a baseball player holding a bat on a field", "perplexity": 0.0005316081224009395, "entropy": 0.003956237342208624}, {"image_id": 255071, "caption": "a woman holding a tennis racket on a tennis court", "perplexity": 0.0833180844783783, "entropy": 0.12300068885087967}, {"image_id": 97146, "caption": "a city street with buildings and a clock tower", "perplexity": 0.0767781063914299, "entropy": 0.14020469784736633}, {"image_id": 83923, "caption": "a white vase with a plant in it", "perplexity": 0.12643419206142426, "entropy": 0.2688962519168854}, {"image_id": 514402, "caption": "a clock on the side of a building", "perplexity": 0.03476222604513168, "entropy": 0.08095917105674744}, {"image_id": 545441, "caption": "a little girl brushing her hair with a comb", "perplexity": 0.1043434888124466, "entropy": 0.2501181960105896}, {"image_id": 315909, "caption": "a building with a clock tower on top of it", "perplexity": 0.0469760037958622, "entropy": 0.07374852895736694}, {"image_id": 526256, "caption": "a building with a clock on the side of it", "perplexity": 0.023510931059718132, "entropy": 0.08219318836927414}, {"image_id": 342479, "caption": "a chair sitting in a room with a clock", "perplexity": 0.06996524333953857, "entropy": 0.20784428715705872}, {"image_id": 440514, "caption": "a city street with cars and a clock tower", "perplexity": 0.053350500762462616, "entropy": 0.1391681581735611}, {"image_id": 98444, "caption": "a doll standing in front of a door", "perplexity": 0.056628890335559845, "entropy": 0.21344202756881714}, {"image_id": 428867, "caption": "a group of stuffed teddy bears sitting on a floor", "perplexity": 0.06829795241355896, "entropy": 0.1742861270904541}, {"image_id": 205601, "caption": "a woman cooking food in a pan on a stove", "perplexity": 0.05447198450565338, "entropy": 0.15500473976135254}, {"image_id": 214046, "caption": "a man standing in a kitchen preparing food", "perplexity": 0.009160276502370834, "entropy": 0.04530046880245209}, {"image_id": 554037, "caption": "a cutting board with meat and a knife on a table", "perplexity": 0.09371373802423477, "entropy": 0.2611861228942871}, {"image_id": 258266, "caption": "a kitchen with white cabinets and a bowl on a counter", "perplexity": 0.09630421549081802, "entropy": 0.23737235367298126}, {"image_id": 581886, "caption": "two people sitting on the beach next to surfboards", "perplexity": 0.0964374914765358, "entropy": 0.19628678262233734}, {"image_id": 347879, "caption": "a cat sitting in a bathroom sink", "perplexity": 0.09185873717069626, "entropy": 0.21821653842926025}, {"image_id": 508370, "caption": "a man standing next to a baby and a bike", "perplexity": 0.1030999943614006, "entropy": 0.15568886697292328}, {"image_id": 462982, "caption": "a bathroom with a toilet and a sink", "perplexity": 0.0013338907156139612, "entropy": 0.009082267060875893}, {"image_id": 573223, "caption": "a little girl standing in front of a toilet", "perplexity": 0.034222282469272614, "entropy": 0.09817288815975189}, {"image_id": 495183, "caption": "a little girl riding a bike down a street", "perplexity": 0.004731244407594204, "entropy": 0.024245699867606163}, {"image_id": 10290, "caption": "a bathroom with a toilet and a sink and a shower", "perplexity": 0.02414078824222088, "entropy": 0.053859416395425797}, {"image_id": 459922, "caption": "a cow standing next to a car", "perplexity": 0.10141823440790176, "entropy": 0.23023170232772827}, {"image_id": 307511, "caption": "a green car parked in a parking lot with a surfboard", "perplexity": 0.01924116723239422, "entropy": 0.08117982000112534}, {"image_id": 354165, "caption": "a group of bowls of food on a table", "perplexity": 0.026028316468000412, "entropy": 0.11645207554101944}, {"image_id": 465357, "caption": "a group of red apples on a table", "perplexity": 0.1844710111618042, "entropy": 0.2824283540248871}, {"image_id": 187857, "caption": "a police officer riding a motorcycle on a street", "perplexity": 0.08008253574371338, "entropy": 0.13443921506404877}, {"image_id": 312803, "caption": "a police officer on a motorcycle on a street", "perplexity": 0.1080847978591919, "entropy": 0.18557050824165344}, {"image_id": 138599, "caption": "a white motorcycle parked on the side of a street", "perplexity": 0.06832525134086609, "entropy": 0.09467509388923645}, {"image_id": 45108, "caption": "two cats laying on top of a bed", "perplexity": 0.001174509059637785, "entropy": 0.009361387230455875}, {"image_id": 553776, "caption": "a man riding a yellow motorcycle down a street", "perplexity": 0.042439814656972885, "entropy": 0.1043488010764122}, {"image_id": 491090, "caption": "a man sitting on a motorcycle", "perplexity": 0.011724824085831642, "entropy": 0.04513327404856682}, {"image_id": 494404, "caption": "a traffic light with a sign on a pole", "perplexity": 0.09825840592384338, "entropy": 0.3084740936756134}, {"image_id": 501116, "caption": "a traffic light in front of a house", "perplexity": 0.062361232936382294, "entropy": 0.17573131620883942}, {"image_id": 386227, "caption": "a herd of sheep standing in the snow", "perplexity": 0.028318418189883232, "entropy": 0.09958187490701675}, {"image_id": 371395, "caption": "a woman and a child sitting on a bench in a park", "perplexity": 0.06593867391347885, "entropy": 0.13428950309753418}, {"image_id": 571821, "caption": "a group of people standing in front of a red double decker bus", "perplexity": 0.04749022796750069, "entropy": 0.059818021953105927}, {"image_id": 436044, "caption": "a bird standing on a log in the water", "perplexity": 0.012679079547524452, "entropy": 0.05907028913497925}, {"image_id": 436865, "caption": "two giraffes standing next to each other in a field", "perplexity": 0.002003308618441224, "entropy": 0.01331103965640068}, {"image_id": 335800, "caption": "a street sign in front of a building", "perplexity": 0.053162142634391785, "entropy": 0.15432730317115784}, {"image_id": 162503, "caption": "an owl sitting on top of a tree branch", "perplexity": 0.0067228106781840324, "entropy": 0.040328506380319595}, {"image_id": 441009, "caption": "a group of people riding on horses", "perplexity": 0.05820709839463234, "entropy": 0.14632773399353027}, {"image_id": 507686, "caption": "two street signs on a pole with a building", "perplexity": 0.09092230349779129, "entropy": 0.13849759101867676}, {"image_id": 340654, "caption": "a street sign on a pole in front of a building", "perplexity": 0.03436930850148201, "entropy": 0.10771968215703964}, {"image_id": 444302, "caption": "a street sign on the side of a road", "perplexity": 0.007511814124882221, "entropy": 0.03824448585510254}, {"image_id": 83477, "caption": "a group of street signs on a pole", "perplexity": 0.0787140429019928, "entropy": 0.13327252864837646}, {"image_id": 482994, "caption": "a cat laying on top of a red suitcase", "perplexity": 0.0126271340996027, "entropy": 0.054132360965013504}, {"image_id": 531414, "caption": "a black cat laying on top of a bed", "perplexity": 0.00041332002729177475, "entropy": 0.0032314639538526535}, {"image_id": 48530, "caption": "a cat laying in a suitcase on the floor", "perplexity": 0.12981674075126648, "entropy": 0.23983676731586456}, {"image_id": 401862, "caption": "a group of people standing in front of a food truck", "perplexity": 0.06771520525217056, "entropy": 0.08671579509973526}, {"image_id": 168847, "caption": "a cat sitting on top of a chair looking out a window", "perplexity": 0.06926200538873672, "entropy": 0.11164851486682892}, {"image_id": 570755, "caption": "a group of trucks parked in a parking lot", "perplexity": 0.010834122076630592, "entropy": 0.06270356476306915}, {"image_id": 431615, "caption": "a group of people in a boat in the river", "perplexity": 0.07580196857452393, "entropy": 0.1383504718542099}, {"image_id": 327466, "caption": "a boat is sitting in the water", "perplexity": 0.0698806568980217, "entropy": 0.22161775827407837}, {"image_id": 107216, "caption": "a red boat is sitting in the water", "perplexity": 0.15019889175891876, "entropy": 0.285582572221756}, {"image_id": 35738, "caption": "a young boy wearing a shirt and tie", "perplexity": 0.139793261885643, "entropy": 0.2841174602508545}, {"image_id": 44910, "caption": "a group of boats sitting on a beach", "perplexity": 0.04501650482416153, "entropy": 0.14431877434253693}, {"image_id": 86439, "caption": "a group of people walking in the rain with umbrellas", "perplexity": 0.0644230917096138, "entropy": 0.08180265873670578}, {"image_id": 95161, "caption": "a group of yellow umbrellas in front of a building", "perplexity": 0.12000098824501038, "entropy": 0.17905180156230927}, {"image_id": 408120, "caption": "a little girl walking down a street holding an umbrella", "perplexity": 0.07013493031263351, "entropy": 0.1685875505208969}, {"image_id": 143458, "caption": "a man in a suit and tie standing next to a bride", "perplexity": 0.08607427030801773, "entropy": 0.2076500505208969}, {"image_id": 19308, "caption": "a cat laying on top of a bean bag", "perplexity": 0.1933356672525406, "entropy": 0.3434053361415863}, {"image_id": 333434, "caption": "a group of umbrellas on a beach with water", "perplexity": 0.1756191849708557, "entropy": 0.361094206571579}, {"image_id": 250619, "caption": "a woman laying on the beach under an umbrella", "perplexity": 0.015925943851470947, "entropy": 0.07796134054660797}, {"image_id": 243955, "caption": "a group of people standing on a beach with umbrellas", "perplexity": 0.006279316730797291, "entropy": 0.030635274946689606}, {"image_id": 378506, "caption": "a bunch of luggage sitting on the floor", "perplexity": 0.05892476812005043, "entropy": 0.2020546942949295}, {"image_id": 420113, "caption": "two children holding a kite on the beach", "perplexity": 0.13667505979537964, "entropy": 0.33824825286865234}, {"image_id": 132796, "caption": "a group of people riding on the back of elephants", "perplexity": 0.046388354152441025, "entropy": 0.06963983178138733}, {"image_id": 392212, "caption": "a man standing on top of an elephant", "perplexity": 0.010135337710380554, "entropy": 0.039883557707071304}, {"image_id": 130419, "caption": "a woman standing on the street with luggage", "perplexity": 0.24034449458122253, "entropy": 0.2526090443134308}, {"image_id": 22118, "caption": "a group of people sitting on a beach with umbrellas", "perplexity": 0.03350328654050827, "entropy": 0.1100689247250557}, {"image_id": 568337, "caption": "a toy toilet sitting on the floor", "perplexity": 0.061782415956258774, "entropy": 0.26916080713272095}, {"image_id": 411821, "caption": "a bunch of luggage stacked on top of each other", "perplexity": 0.13009820878505707, "entropy": 0.2537044584751129}, {"image_id": 406899, "caption": "a group of people sitting on the beach with umbrellas", "perplexity": 0.03973167762160301, "entropy": 0.11320027709007263}, {"image_id": 554241, "caption": "a woman walking down a street with an umbrella", "perplexity": 0.01916729472577572, "entropy": 0.07244017720222473}, {"image_id": 160963, "caption": "a little girl holding a pink umbrella in the grass", "perplexity": 0.028112251311540604, "entropy": 0.07802600413560867}, {"image_id": 377282, "caption": "three brown bears laying in the grass in a field", "perplexity": 0.04026363044977188, "entropy": 0.12106907367706299}, {"image_id": 171443, "caption": "a man throwing a frisbee on the beach", "perplexity": 0.06912292540073395, "entropy": 0.13295412063598633}, {"image_id": 333845, "caption": "a bunch of bananas and other fruit in a basket", "perplexity": 0.04087824374437332, "entropy": 0.14634186029434204}, {"image_id": 412419, "caption": "a baseball player swinging a bat at a ball", "perplexity": 0.00034917364246211946, "entropy": 0.0031489585526287556}, {"image_id": 470952, "caption": "a group of people on skis in the snow", "perplexity": 0.02087300457060337, "entropy": 0.06535962969064713}, {"image_id": 178413, "caption": "a group of people standing on a ski slope", "perplexity": 0.1175212413072586, "entropy": 0.28569063544273376}, {"image_id": 446597, "caption": "a baseball player swinging a bat at a ball", "perplexity": 0.008877384476363659, "entropy": 0.03981746360659599}, {"image_id": 271471, "caption": "a bunch of bananas on a plate on a table", "perplexity": 0.06814556568861008, "entropy": 0.08692706376314163}, {"image_id": 177102, "caption": "a slice of pizza on a blue plate", "perplexity": 0.017672788351774216, "entropy": 0.05909929797053337}, {"image_id": 121839, "caption": "a group of children on skis in the snow", "perplexity": 0.05178647115826607, "entropy": 0.12976542115211487}, {"image_id": 477477, "caption": "two people riding skis down a snow covered slope", "perplexity": 0.09412907063961029, "entropy": 0.21474257111549377}, {"image_id": 172935, "caption": "a man flying through the air while riding a surfboard", "perplexity": 0.18377390503883362, "entropy": 0.23810042440891266}, {"image_id": 33990, "caption": "a chair sitting next to a fence", "perplexity": 0.13898931443691254, "entropy": 0.3005969524383545}, {"image_id": 223300, "caption": "a man riding a skateboard on a ramp", "perplexity": 0.030000008642673492, "entropy": 0.09672494977712631}, {"image_id": 124647, "caption": "a man wearing a helmet riding a skateboard", "perplexity": 0.16011743247509003, "entropy": 0.2583993673324585}, {"image_id": 494566, "caption": "a man riding skis down a snow covered slope", "perplexity": 0.0008343057706952095, "entropy": 0.005731155630201101}, {"image_id": 331727, "caption": "a person riding skis down a snow covered slope", "perplexity": 0.04809306934475899, "entropy": 0.09367319196462631}, {"image_id": 496575, "caption": "a group of people on skis in the snow", "perplexity": 0.03688327223062515, "entropy": 0.09140576422214508}, {"image_id": 47651, "caption": "a toy is sitting on a table with a cake", "perplexity": 0.0637773647904396, "entropy": 0.17402423918247223}, {"image_id": 195594, "caption": "a man standing next to a skateboard", "perplexity": 0.12820155918598175, "entropy": 0.2105543315410614}, {"image_id": 233124, "caption": "a woman standing next to a box of donuts", "perplexity": 0.0915692001581192, "entropy": 0.22937317192554474}, {"image_id": 179960, "caption": "a group of men playing volleyball on a beach", "perplexity": 0.15267032384872437, "entropy": 0.30737629532814026}, {"image_id": 473754, "caption": "a man and a woman standing on the beach with surfboards", "perplexity": 0.04847516119480133, "entropy": 0.11184659600257874}, {"image_id": 80369, "caption": "a group of children sitting at a table with a cake", "perplexity": 0.12097723037004471, "entropy": 0.1907189041376114}, {"image_id": 103496, "caption": "a woman holding a baby sitting at a table with a birthday cake", "perplexity": 0.03621700778603554, "entropy": 0.09693552553653717}, {"image_id": 257624, "caption": "a little girl standing in front of a soccer ball", "perplexity": 0.025619180873036385, "entropy": 0.08991922438144684}, {"image_id": 504790, "caption": "a man sitting at a table eating a sandwich", "perplexity": 0.03955553099513054, "entropy": 0.08318617194890976}, {"image_id": 163710, "caption": "a man and a woman sitting at a table with a cake", "perplexity": 0.006043125409632921, "entropy": 0.030425360426306725}, {"image_id": 361924, "caption": "a group of people are sitting on surfboards in the water", "perplexity": 0.12540952861309052, "entropy": 0.30770161747932434}, {"image_id": 238528, "caption": "a woman and a little girl sitting at a table eating cake", "perplexity": 0.05580362305045128, "entropy": 0.10107000172138214}, {"image_id": 116341, "caption": "a group of children sitting at a table eating cake", "perplexity": 0.014996322803199291, "entropy": 0.05358010530471802}, {"image_id": 280760, "caption": "a baby laying in a crib in a room", "perplexity": 0.12876324355602264, "entropy": 0.29239022731781006}, {"image_id": 464357, "caption": "a man holding a surfboard in the water", "perplexity": 0.027826325967907906, "entropy": 0.08277992159128189}, {"image_id": 44934, "caption": "a slice of pizza on a plate with a fork", "perplexity": 0.019300587475299835, "entropy": 0.059212472289800644}, {"image_id": 538819, "caption": "two pizzas sitting on top of a table", "perplexity": 0.108845055103302, "entropy": 0.20561188459396362}, {"image_id": 442861, "caption": "two men playing tennis on a tennis court", "perplexity": 0.05377331003546715, "entropy": 0.09924981743097305}, {"image_id": 240403, "caption": "a group of children standing on a tennis court", "perplexity": 0.038347791880369186, "entropy": 0.08637619763612747}, {"image_id": 21310, "caption": "three little girls standing next to each other holding tennis rackets", "perplexity": 0.06752269715070724, "entropy": 0.13361768424510956}, {"image_id": 271402, "caption": "two little girls standing next to a scooter holding tennis rackets", "perplexity": 0.06346571445465088, "entropy": 0.24141652882099152}, {"image_id": 133090, "caption": "a man holding a tennis racket on a tennis court", "perplexity": 0.012824859470129013, "entropy": 0.047474417835474014}, {"image_id": 20598, "caption": "a group of little girls sitting at a table eating pizza", "perplexity": 0.04657081142067909, "entropy": 0.13150210678577423}, {"image_id": 323639, "caption": "a little girl holding a tennis racket on a field", "perplexity": 0.012792116962373257, "entropy": 0.044798657298088074}, {"image_id": 280909, "caption": "a little girl holding a tennis racket on a court", "perplexity": 0.031874898821115494, "entropy": 0.07801283150911331}, {"image_id": 562381, "caption": "two men playing tennis on a tennis court", "perplexity": 0.004981878213584423, "entropy": 0.027375847101211548}, {"image_id": 96306, "caption": "a group of people standing on a tennis court", "perplexity": 0.00017587898764759302, "entropy": 0.0017108507454395294}, {"image_id": 452078, "caption": "a group of pizzas and salad on a table", "perplexity": 0.00527119031175971, "entropy": 0.031774770468473434}, {"image_id": 224647, "caption": "a little girl holding a tennis racket and a ball", "perplexity": 0.08548076450824738, "entropy": 0.22943085432052612}, {"image_id": 311465, "caption": "a woman holding a tennis racket", "perplexity": 0.13732871413230896, "entropy": 0.1997569352388382}, {"image_id": 541664, "caption": "a computer keyboard sitting on top of a desk", "perplexity": 0.10831912606954575, "entropy": 0.21519847214221954}, {"image_id": 547258, "caption": "a little girl playing a video game in a living room", "perplexity": 0.0027141172904521227, "entropy": 0.018047315999865532}, {"image_id": 475906, "caption": "a living room with toys and a couch", "perplexity": 0.1344253420829773, "entropy": 0.2291652411222458}, {"image_id": 184227, "caption": "a man sitting on a couch holding a wii game controller", "perplexity": 0.05573340132832527, "entropy": 0.13864627480506897}, {"image_id": 447548, "caption": "a computer mouse sitting on top of a keyboard", "perplexity": 0.014131924137473106, "entropy": 0.07474058121442795}, {"image_id": 7784, "caption": "a red and white kite flying in the sky", "perplexity": 0.0021141599863767624, "entropy": 0.016135867685079575}, {"image_id": 161743, "caption": "a group of people on a beach flying a kite", "perplexity": 0.06072266027331352, "entropy": 0.09484141319990158}, {"image_id": 27778, "caption": "a man and a child flying a kite in a field", "perplexity": 0.010773914866149426, "entropy": 0.05795566365122795}, {"image_id": 502852, "caption": "a little girl sitting on a bed with a laptop", "perplexity": 0.021302305161952972, "entropy": 0.07448973506689072}, {"image_id": 385194, "caption": "a baseball player holding a bat on a field", "perplexity": 0.0001048577978508547, "entropy": 0.0011068263556808233}, {"image_id": 334085, "caption": "a man and a little girl sitting at a table with a pizza", "perplexity": 0.019083822146058083, "entropy": 0.05020520091056824}, {"image_id": 380639, "caption": "a young boy sitting at a table with a plate of pizza", "perplexity": 0.00894751213490963, "entropy": 0.03969823569059372}, {"image_id": 566314, "caption": "a clock on the side of a building", "perplexity": 0.010630392469465733, "entropy": 0.049744438380002975}, {"image_id": 441028, "caption": "a group of people standing in front of a clock", "perplexity": 0.00039200932951644063, "entropy": 0.0036395734641700983}, {"image_id": 370819, "caption": "a group of bottles of wine sitting on a tree", "perplexity": 0.09054119139909744, "entropy": 0.22357463836669922}, {"image_id": 491947, "caption": "a man and a woman standing next to a table with a laptop", "perplexity": 0.014988076873123646, "entropy": 0.05522521957755089}, {"image_id": 199203, "caption": "a kitchen with a microwave and a stove", "perplexity": 0.07683718204498291, "entropy": 0.11743608862161636}, {"image_id": 23840, "caption": "a blender with bananas on top of a table", "perplexity": 0.018461333587765694, "entropy": 0.0842728540301323}, {"image_id": 527906, "caption": "a sandwich on a plate next to a cup of coffee", "perplexity": 0.029546095058321953, "entropy": 0.09580143541097641}, {"image_id": 85721, "caption": "a man laying on a bed with a clock", "perplexity": 0.059753768146038055, "entropy": 0.17109665274620056}, {"image_id": 77402, "caption": "a plate of food and a glass of wine on a table", "perplexity": 0.05228640139102936, "entropy": 0.14341960847377777}, {"image_id": 535313, "caption": "a group of plates of food on a table", "perplexity": 0.05257517099380493, "entropy": 0.16665422916412354}, {"image_id": 13220, "caption": "a group of people sitting at a table", "perplexity": 0.02936461940407753, "entropy": 0.07598879933357239}, {"image_id": 458137, "caption": "a group of people sitting at a table", "perplexity": 0.03119400516152382, "entropy": 0.08616065233945847}, {"image_id": 162362, "caption": "two people walking in the rain with umbrellas", "perplexity": 0.09511862695217133, "entropy": 0.18929043412208557}, {"image_id": 395621, "caption": "a group of men standing in a kitchen preparing food", "perplexity": 0.012004059739410877, "entropy": 0.04208367317914963}, {"image_id": 158292, "caption": "two women standing in a room with a table", "perplexity": 0.02805028297007084, "entropy": 0.09945918619632721}, {"image_id": 175864, "caption": "a man sitting on a chair holding a tennis racket", "perplexity": 0.03128582239151001, "entropy": 0.09569816291332245}, {"image_id": 294853, "caption": "a man standing on a tennis court holding a racket", "perplexity": 0.0036737655755132437, "entropy": 0.020813100039958954}, {"image_id": 301837, "caption": "a kitchen with a stove and a refrigerator", "perplexity": 0.1499074399471283, "entropy": 0.15879526734352112}, {"image_id": 144333, "caption": "a woman riding a bike with a cell phone", "perplexity": 0.038820862770080566, "entropy": 0.14235001802444458}, {"image_id": 352744, "caption": "a bathroom with a sink and a tub and a window", "perplexity": 0.02343631349503994, "entropy": 0.07256271690130234}, {"image_id": 326911, "caption": "two dogs and a bike on a sidewalk", "perplexity": 0.14804810285568237, "entropy": 0.3370566666126251}, {"image_id": 41839, "caption": "a bathroom with two sinks and a shower", "perplexity": 0.11330348998308182, "entropy": 0.17156942188739777}, {"image_id": 354685, "caption": "a woman standing in a bathroom with a toilet", "perplexity": 0.022394899278879166, "entropy": 0.07120662927627563}, {"image_id": 221869, "caption": "a bathroom with a vase of flowers on a table", "perplexity": 0.1891534924507141, "entropy": 0.38356339931488037}, {"image_id": 60364, "caption": "a bathroom with a toilet and a shower curtain", "perplexity": 0.07786837965250015, "entropy": 0.12686580419540405}, {"image_id": 519815, "caption": "a bathroom with a sink and a tub and a window", "perplexity": 0.015802225098013878, "entropy": 0.04478944465517998}, {"image_id": 190326, "caption": "two cats sitting on top of a motorcycle", "perplexity": 0.0038079326041042805, "entropy": 0.02271958440542221}, {"image_id": 410670, "caption": "a white toilet with plants in it on a street", "perplexity": 0.133713960647583, "entropy": 0.2879940867424011}, {"image_id": 102735, "caption": "a dog standing next to a motorcycle in a parking lot", "perplexity": 0.049153804779052734, "entropy": 0.16149257123470306}, {"image_id": 500019, "caption": "a woman sitting on the floor holding a cup", "perplexity": 0.0528765544295311, "entropy": 0.15432944893836975}, {"image_id": 557552, "caption": "a row of motorcycles parked on the side of a street", "perplexity": 0.01683223433792591, "entropy": 0.05720265582203865}, {"image_id": 404608, "caption": "a white toilet in a bathroom with a table", "perplexity": 0.7064393758773804, "entropy": 0.7509477138519287}, {"image_id": 480021, "caption": "a man sitting on a motorcycle in a street", "perplexity": 0.14392398297786713, "entropy": 0.23061172664165497}, {"image_id": 556545, "caption": "a picture of a man standing next to a skateboard", "perplexity": 0.06714877486228943, "entropy": 0.17221897840499878}, {"image_id": 202102, "caption": "a woman looking out of a window of a car", "perplexity": 0.027692943811416626, "entropy": 0.11204802244901657}, {"image_id": 480951, "caption": "a city street at night with cars and a traffic light", "perplexity": 0.10236257314682007, "entropy": 0.1963173896074295}, {"image_id": 130826, "caption": "two men sitting on a bench", "perplexity": 0.017744464799761772, "entropy": 0.07058059424161911}, {"image_id": 550013, "caption": "a man playing with a dog in a field", "perplexity": 0.1273784190416336, "entropy": 0.19575080275535583}, {"image_id": 328352, "caption": "three people sitting on a bench in a park", "perplexity": 0.01380371768027544, "entropy": 0.06536459922790527}, {"image_id": 252101, "caption": "a city street at night with street lights", "perplexity": 0.12165672332048416, "entropy": 0.24119223654270172}, {"image_id": 92488, "caption": "a green traffic light with a clock on a building", "perplexity": 0.10576874762773514, "entropy": 0.17752112448215485}, {"image_id": 122981, "caption": "a young boy wearing a hat sitting on a bus", "perplexity": 0.12467234581708908, "entropy": 0.25942462682724}, {"image_id": 241373, "caption": "a man sitting on a bench reading a book", "perplexity": 0.0003641371731646359, "entropy": 0.0031808018684387207}, {"image_id": 537053, "caption": "a giraffe standing in the grass in a field", "perplexity": 0.0012454150710254908, "entropy": 0.007410950027406216}, {"image_id": 348991, "caption": "a group of people standing in front of a building", "perplexity": 0.010623541660606861, "entropy": 0.05067643150687218}, {"image_id": 490643, "caption": "a group of giraffes standing next to a building", "perplexity": 0.07214295864105225, "entropy": 0.14289963245391846}, {"image_id": 386967, "caption": "a row of wooden benches sitting in a street", "perplexity": 0.16278734803199768, "entropy": 0.2960301339626312}, {"image_id": 295340, "caption": "a bus driving down a city street with buildings", "perplexity": 0.011217184364795685, "entropy": 0.05177954584360123}, {"image_id": 113828, "caption": "two red double decker buses parked on the side of a street", "perplexity": 0.049232564866542816, "entropy": 0.1037803441286087}, {"image_id": 313888, "caption": "a red fire hydrant sitting on the side of a street", "perplexity": 0.048348356038331985, "entropy": 0.09824816137552261}, {"image_id": 227878, "caption": "a cat sitting on a chair in a window", "perplexity": 0.12890714406967163, "entropy": 0.21069543063640594}, {"image_id": 308235, "caption": "a group of sheep standing on a dirt road", "perplexity": 0.05779419094324112, "entropy": 0.1910942643880844}, {"image_id": 451621, "caption": "a stop sign in front of a brick building", "perplexity": 0.003991733305156231, "entropy": 0.019711602479219437}, {"image_id": 324818, "caption": "two colorful birds sitting on top of a tree branch", "perplexity": 0.02719600312411785, "entropy": 0.09860160946846008}, {"image_id": 315864, "caption": "a birthday cake with candies on top of a table", "perplexity": 0.1606086790561676, "entropy": 0.2521071135997772}, {"image_id": 302260, "caption": "a black and white dog wearing a hat", "perplexity": 0.026675598695874214, "entropy": 0.09181402623653412}, {"image_id": 221155, "caption": "three cows grazing in the grass in front of a building", "perplexity": 0.1805162876844406, "entropy": 0.34296610951423645}, {"image_id": 29056, "caption": "two street signs on a pole with a sign", "perplexity": 0.13497239351272583, "entropy": 0.21751098334789276}, {"image_id": 211653, "caption": "a group of parking meters on the side of a street", "perplexity": 0.10108905285596848, "entropy": 0.24664728343486786}, {"image_id": 251379, "caption": "two parking meters sitting on the side of a street", "perplexity": 0.09638268500566483, "entropy": 0.1536441445350647}, {"image_id": 472415, "caption": "a blue truck parked in front of a building", "perplexity": 0.0006917969440110028, "entropy": 0.005945831537246704}, {"image_id": 346641, "caption": "two cows standing next to each other on a field", "perplexity": 0.03358650207519531, "entropy": 0.07439807057380676}, {"image_id": 199940, "caption": "a black cat standing next to a bottle of wine", "perplexity": 0.07156192511320114, "entropy": 0.16411146521568298}, {"image_id": 237495, "caption": "a white truck parked in a parking lot", "perplexity": 0.001873896922916174, "entropy": 0.013408232480287552}, {"image_id": 556120, "caption": "a bunch of luggage sitting on the floor", "perplexity": 0.04475885257124901, "entropy": 0.1330973356962204}, {"image_id": 244737, "caption": "a herd of cows eating hay in a pen", "perplexity": 0.11608773469924927, "entropy": 0.2836713194847107}, {"image_id": 541478, "caption": "a man wearing glasses and a shirt and tie holding a sign", "perplexity": 0.03823747858405113, "entropy": 0.13001364469528198}, {"image_id": 270505, "caption": "a man riding on the back of an elephant", "perplexity": 0.038183849304914474, "entropy": 0.12242130190134048}, {"image_id": 265742, "caption": "an elephant standing in the grass in a forest", "perplexity": 0.04431061074137688, "entropy": 0.1476762443780899}, {"image_id": 384333, "caption": "an elephant walking on a dirt road", "perplexity": 0.1929062306880951, "entropy": 0.3407853841781616}, {"image_id": 315352, "caption": "a group of people standing in the water with elephants", "perplexity": 0.025252781808376312, "entropy": 0.10162221640348434}, {"image_id": 219525, "caption": "a woman holding a pink umbrella in front of a train", "perplexity": 0.007680108305066824, "entropy": 0.034802358597517014}, {"image_id": 416991, "caption": "a group of tables with umbrellas in the water", "perplexity": 0.09926795959472656, "entropy": 0.21195557713508606}, {"image_id": 229014, "caption": "a boat is sitting in the water", "perplexity": 0.043817877769470215, "entropy": 0.15009261667728424}, {"image_id": 562207, "caption": "a group of people standing next to an elephant", "perplexity": 0.027945559471845627, "entropy": 0.08377552032470703}, {"image_id": 280705, "caption": "a man holding a purple suitcase in a room", "perplexity": 0.012850059196352959, "entropy": 0.06600610166788101}, {"image_id": 171595, "caption": "a dog laying in a wooden chair", "perplexity": 0.1574331521987915, "entropy": 0.2537228465080261}, {"image_id": 364592, "caption": "a man and a woman holding a frisbee in a field", "perplexity": 0.03272632509469986, "entropy": 0.08317679911851883}, {"image_id": 553447, "caption": "a herd of zebras walking in a field", "perplexity": 0.026606420055031776, "entropy": 0.08733617514371872}, {"image_id": 17115, "caption": "two zebras standing next to a fence", "perplexity": 0.038951609283685684, "entropy": 0.09506278485059738}, {"image_id": 54516, "caption": "a man playing with a frisbee in a field", "perplexity": 0.1248731017112732, "entropy": 0.1975836306810379}, {"image_id": 164104, "caption": "a group of zebras and an ostrich in a field", "perplexity": 0.055125024169683456, "entropy": 0.14665621519088745}, {"image_id": 419371, "caption": "a zebra grazing in the grass in a field", "perplexity": 0.01791359670460224, "entropy": 0.07615827769041061}, {"image_id": 574804, "caption": "a woman standing in an airport holding skis", "perplexity": 0.21807682514190674, "entropy": 0.27356085181236267}, {"image_id": 50159, "caption": "two people riding skis down a snow covered slope", "perplexity": 0.05041581392288208, "entropy": 0.158567875623703}, {"image_id": 456521, "caption": "a man doing a trick on a skateboard in the air", "perplexity": 0.019096074625849724, "entropy": 0.058067966252565384}, {"image_id": 322719, "caption": "a man riding a skateboard on a ramp", "perplexity": 0.010511820204555988, "entropy": 0.056171588599681854}, {"image_id": 460346, "caption": "a man doing a trick on a skateboard on a bridge", "perplexity": 0.07187977433204651, "entropy": 0.15149544179439545}, {"image_id": 113905, "caption": "a group of hot dogs on a plate on a table", "perplexity": 0.055916350334882736, "entropy": 0.13600125908851624}, {"image_id": 353644, "caption": "two people and a dog on a skateboard", "perplexity": 0.2607393264770508, "entropy": 0.5519161820411682}, {"image_id": 149444, "caption": "a bunch of donuts in a display case", "perplexity": 0.006214924156665802, "entropy": 0.03824403136968613}, {"image_id": 132272, "caption": "a man sitting at a table holding a glass of wine", "perplexity": 0.010774319060146809, "entropy": 0.037266019731760025}, {"image_id": 352694, "caption": "a man holding a basketball on a field", "perplexity": 0.1800459921360016, "entropy": 0.339957058429718}, {"image_id": 112751, "caption": "two people walking on the beach with surfboards", "perplexity": 0.011679953895509243, "entropy": 0.06036697328090668}, {"image_id": 315249, "caption": "a man riding a wave on a surfboard in the ocean", "perplexity": 0.04780414700508118, "entropy": 0.0631909891963005}, {"image_id": 391214, "caption": "a surfer riding a wave in the ocean", "perplexity": 0.07696309685707092, "entropy": 0.12495534867048264}, {"image_id": 441363, "caption": "a man holding a tennis racket on a tennis court", "perplexity": 0.03790261596441269, "entropy": 0.09325256943702698}, {"image_id": 186816, "caption": "two men sitting on a chair on a tennis court", "perplexity": 0.006226713769137859, "entropy": 0.03514712303876877}, {"image_id": 223182, "caption": "a man sitting on a bench holding a tennis racket", "perplexity": 0.014663750305771828, "entropy": 0.04523438215255737}, {"image_id": 17927, "caption": "a group of people standing on a tennis court", "perplexity": 0.0002103827428072691, "entropy": 0.00201217969879508}, {"image_id": 384822, "caption": "a pizza sitting on top of a table", "perplexity": 0.0024574941489845514, "entropy": 0.015160237438976765}, {"image_id": 154145, "caption": "a man hitting a tennis ball with a tennis racket", "perplexity": 0.014630472287535667, "entropy": 0.05967921018600464}, {"image_id": 520530, "caption": "a man holding a tennis racket on a court", "perplexity": 0.0029520965181291103, "entropy": 0.01755094714462757}, {"image_id": 164440, "caption": "a man holding a tennis racket on a court", "perplexity": 0.002062865998595953, "entropy": 0.012012466788291931}, {"image_id": 542755, "caption": "a man standing on a tennis court holding a racket", "perplexity": 0.04461924731731415, "entropy": 0.06522934883832932}, {"image_id": 415020, "caption": "a person holding a remote control in their hand", "perplexity": 0.10470618307590485, "entropy": 0.12373171001672745}, {"image_id": 463918, "caption": "two men playing a video game in a living room", "perplexity": 0.0072413417510688305, "entropy": 0.030980151146650314}, {"image_id": 20305, "caption": "a man sitting in a chair holding a wii controller", "perplexity": 0.12153147906064987, "entropy": 0.22304530441761017}, {"image_id": 456519, "caption": "a man holding a tennis ball on a tennis court", "perplexity": 0.032456036657094955, "entropy": 0.07485104352235794}, {"image_id": 49893, "caption": "a man holding a tennis racket on a tennis court", "perplexity": 0.06396424770355225, "entropy": 0.12528079748153687}, {"image_id": 711, "caption": "a living room with two couches and a table", "perplexity": 0.018423069268465042, "entropy": 0.05506248027086258}, {"image_id": 118260, "caption": "two people flying a kite in a field", "perplexity": 0.12818557024002075, "entropy": 0.22330260276794434}, {"image_id": 248616, "caption": "a group of men playing tennis on a field", "perplexity": 0.01333112083375454, "entropy": 0.062400996685028076}, {"image_id": 413419, "caption": "a house with a bike parked in front of it", "perplexity": 0.08240263909101486, "entropy": 0.20399190485477448}, {"image_id": 522489, "caption": "a toaster oven with a couple of muffins in it", "perplexity": 0.16641296446323395, "entropy": 0.40933749079704285}, {"image_id": 149150, "caption": "a man and a woman standing next to each other", "perplexity": 0.012314514257013798, "entropy": 0.04176405444741249}, {"image_id": 300233, "caption": "a the a plate of food on a table", "perplexity": 0.4847612977027893, "entropy": 0.7535116076469421}, {"image_id": 218988, "caption": "a microwave sitting on top of a counter", "perplexity": 0.04088153690099716, "entropy": 0.11734864115715027}, {"image_id": 454607, "caption": "a cell phone is sitting on top of a purse", "perplexity": 0.14343078434467316, "entropy": 0.33851051330566406}, {"image_id": 315899, "caption": "a man holding a cell phone in his hand", "perplexity": 0.04906729608774185, "entropy": 0.11635174602270126}, {"image_id": 90280, "caption": "a blender sitting on top of a field of grass", "perplexity": 0.0876387432217598, "entropy": 0.22280417382717133}, {"image_id": 9217, "caption": "a tower with a clock on the top of a building", "perplexity": 0.006401296239346266, "entropy": 0.03139160946011543}, {"image_id": 254167, "caption": "a woman holding a pair of scissors", "perplexity": 0.00769557012245059, "entropy": 0.04234391823410988}, {"image_id": 183620, "caption": "a woman standing next to a man in a street", "perplexity": 0.22908669710159302, "entropy": 0.5195581912994385}, {"image_id": 574672, "caption": "a group of people skiing down a snow covered slope", "perplexity": 0.017129184678196907, "entropy": 0.053706955164670944}, {"image_id": 453302, "caption": "a kitchen with a refrigerator and a microwave", "perplexity": 0.0008416118216700852, "entropy": 0.006745035294443369}, {"image_id": 484587, "caption": "a bathroom with a toilet and a sink", "perplexity": 0.028253011405467987, "entropy": 0.06467622518539429}, {"image_id": 298452, "caption": "a bathroom with a toilet and a shower", "perplexity": 0.010802535340189934, "entropy": 0.04685015603899956}, {"image_id": 78035, "caption": "a bathroom with a sink and a tub and a mirror", "perplexity": 0.06315039843320847, "entropy": 0.108967624604702}, {"image_id": 336232, "caption": "a man riding a motorcycle down a city street with cars", "perplexity": 0.008859020657837391, "entropy": 0.04555916786193848}, {"image_id": 25014, "caption": "a white toilet in a bathroom with a table", "perplexity": 0.8529683947563171, "entropy": 0.9398409724235535}, {"image_id": 558083, "caption": "a bathroom with a toilet and a table", "perplexity": 1.0905992984771729, "entropy": 1.2841792106628418}, {"image_id": 282130, "caption": "a motorcycle parked on the side of a street", "perplexity": 0.039558570832014084, "entropy": 0.08346886932849884}, {"image_id": 286662, "caption": "a man with a glass of liquid on a table", "perplexity": 0.2415529191493988, "entropy": 0.4535752534866333}, {"image_id": 13882, "caption": "a black dog laying on the floor in a bathroom", "perplexity": 0.0016749855130910873, "entropy": 0.01197386160492897}, {"image_id": 316138, "caption": "a man standing next to a row of motorcycles", "perplexity": 0.035928722470998764, "entropy": 0.11681131273508072}, {"image_id": 172285, "caption": "a group of giraffes standing in a field", "perplexity": 0.07999542355537415, "entropy": 0.1500227153301239}, {"image_id": 412584, "caption": "a busy city street with cars and a traffic light", "perplexity": 0.01686866767704487, "entropy": 0.07878677546977997}, {"image_id": 91300, "caption": "a giraffe standing in front of a building", "perplexity": 0.033312588930130005, "entropy": 0.07513789087533951}, {"image_id": 112634, "caption": "a giraffe standing in the dirt next to a rock", "perplexity": 0.12777334451675415, "entropy": 0.2045469880104065}, {"image_id": 468993, "caption": "a man feeding a giraffe in a cart", "perplexity": 0.17740660905838013, "entropy": 0.4160173237323761}, {"image_id": 503980, "caption": "a man standing on the back of a truck", "perplexity": 0.02156038209795952, "entropy": 0.09588511288166046}, {"image_id": 564088, "caption": "a group of firefighters standing next to a fire hydrant", "perplexity": 0.053656697273254395, "entropy": 0.14384278655052185}, {"image_id": 496207, "caption": "a white bus driving down a city street", "perplexity": 0.02406422793865204, "entropy": 0.058979954570531845}, {"image_id": 76765, "caption": "a person walking with a suitcase next to a fire hydrant", "perplexity": 0.047352682799100876, "entropy": 0.1572035402059555}, {"image_id": 331455, "caption": "a boat in the water with a bird flying over it", "perplexity": 0.08368376642465591, "entropy": 0.21486222743988037}, {"image_id": 314836, "caption": "a red and white bus parked on the street", "perplexity": 0.06694523245096207, "entropy": 0.14904221892356873}, {"image_id": 348793, "caption": "a black fire hydrant on the side of a street", "perplexity": 0.05469498783349991, "entropy": 0.13502337038516998}, {"image_id": 211246, "caption": "a man standing in front of a bus", "perplexity": 0.019409554079174995, "entropy": 0.07222601026296616}, {"image_id": 408789, "caption": "a television on a wall with a sign", "perplexity": 0.3012121021747589, "entropy": 0.46091631054878235}, {"image_id": 39068, "caption": "two street signs on a pole with a tree", "perplexity": 0.01758703961968422, "entropy": 0.0692400112748146}, {"image_id": 1353, "caption": "a group of children sitting in a cake", "perplexity": 0.08831799030303955, "entropy": 0.21946169435977936}, {"image_id": 436348, "caption": "a group of people walking down a street with umbrellas", "perplexity": 0.09381001442670822, "entropy": 0.1912001520395279}, {"image_id": 259854, "caption": "a street sign on a pole with a building", "perplexity": 0.08831693232059479, "entropy": 0.1565854698419571}, {"image_id": 114941, "caption": "two trains are on the tracks at a train station", "perplexity": 0.03672206774353981, "entropy": 0.11155154556035995}, {"image_id": 417164, "caption": "a parking meter in the snow on a street", "perplexity": 0.10155900567770004, "entropy": 0.16827943921089172}, {"image_id": 329217, "caption": "a truck parked next to a pile of luggage", "perplexity": 0.15968924760818481, "entropy": 0.4160532057285309}, {"image_id": 365745, "caption": "a tow truck driving down a city street with a man", "perplexity": 0.058210935443639755, "entropy": 0.13109511137008667}, {"image_id": 122252, "caption": "a white van parked on the side of a street", "perplexity": 0.03592479228973389, "entropy": 0.08800694346427917}, {"image_id": 190690, "caption": "a cat laying on top of a bed", "perplexity": 0.011389639228582382, "entropy": 0.048240356147289276}, {"image_id": 441292, "caption": "a blue truck driving down a road", "perplexity": 0.051580801606178284, "entropy": 0.1969844400882721}, {"image_id": 67463, "caption": "a semi truck driving down a road", "perplexity": 0.17780108749866486, "entropy": 0.25139543414115906}, {"image_id": 172648, "caption": "a worker standing in the back of a truck", "perplexity": 0.04070807248353958, "entropy": 0.13413006067276}, {"image_id": 82933, "caption": "a cow standing in the grass in a field", "perplexity": 0.042173512279987335, "entropy": 0.09478709101676941}, {"image_id": 471179, "caption": "a herd of black cows standing next to a fence", "perplexity": 0.07090125232934952, "entropy": 0.14004920423030853}, {"image_id": 315841, "caption": "a baby elephant standing next to a person", "perplexity": 0.18160834908485413, "entropy": 0.3159824311733246}, {"image_id": 427401, "caption": "a woman walking down a street holding an umbrella", "perplexity": 0.02015933208167553, "entropy": 0.08123240619897842}, {"image_id": 402588, "caption": "a man in a suit and tie walking down a street", "perplexity": 0.006786923855543137, "entropy": 0.03579137846827507}, {"image_id": 131418, "caption": "three people walking in the rain with umbrellas", "perplexity": 0.08842089772224426, "entropy": 0.13117247819900513}, {"image_id": 265125, "caption": "a woman sitting in a car holding an umbrella", "perplexity": 0.08474893867969513, "entropy": 0.16180065274238586}, {"image_id": 227358, "caption": "two elephants standing next to each other in a field", "perplexity": 0.07161271572113037, "entropy": 0.12096760421991348}, {"image_id": 105622, "caption": "a person sitting on a bench under a colorful umbrella", "perplexity": 0.20087066292762756, "entropy": 0.3405969440937042}, {"image_id": 509497, "caption": "two people walking down a path with an umbrella and a dog", "perplexity": 0.12339577078819275, "entropy": 0.28433719277381897}, {"image_id": 46761, "caption": "an elephant and a bird in a field", "perplexity": 0.04381508752703667, "entropy": 0.14791761338710785}, {"image_id": 140702, "caption": "a baby elephant standing next to an adult elephant", "perplexity": 0.003954241052269936, "entropy": 0.025447595864534378}, {"image_id": 491757, "caption": "a cat sitting on top of a bed", "perplexity": 0.0021452440414577723, "entropy": 0.01338058989495039}, {"image_id": 347666, "caption": "two cows and a dog standing in the grass", "perplexity": 0.0544578842818737, "entropy": 0.15102890133857727}, {"image_id": 169361, "caption": "a dog holding a frisbee in its mouth", "perplexity": 0.03516554459929466, "entropy": 0.1262594610452652}, {"image_id": 561750, "caption": "a cart with a bunch of luggage on it", "perplexity": 0.2039099633693695, "entropy": 0.26661601662635803}, {"image_id": 210564, "caption": "a bunch of luggage sitting on the ground", "perplexity": 0.1258290857076645, "entropy": 0.1367468535900116}, {"image_id": 302221, "caption": "a teddy bear laying on top of a bed", "perplexity": 0.030498210340738297, "entropy": 0.06220398098230362}, {"image_id": 285929, "caption": "a black bear and a cub in a field", "perplexity": 0.1813795268535614, "entropy": 0.38146570324897766}, {"image_id": 88485, "caption": "a man holding a frisbee in front of a building", "perplexity": 0.04477568343281746, "entropy": 0.07699108868837357}, {"image_id": 399921, "caption": "two black bears standing on top of rocks", "perplexity": 0.06903642416000366, "entropy": 0.1675606369972229}, {"image_id": 376278, "caption": "a zebra laying on the ground in the dirt", "perplexity": 0.0822153389453888, "entropy": 0.13949954509735107}, {"image_id": 22892, "caption": "a dog and a cat standing on a table", "perplexity": 0.08247688412666321, "entropy": 0.17620161175727844}, {"image_id": 127263, "caption": "two men jumping in the air to catch a frisbee", "perplexity": 0.008990454487502575, "entropy": 0.04732925072312355}, {"image_id": 415153, "caption": "a woman throwing a frisbee on a dirt road", "perplexity": 0.09347636252641678, "entropy": 0.18351677060127258}, {"image_id": 362275, "caption": "a zebra standing in the grass in a field", "perplexity": 0.04555582255125046, "entropy": 0.10163909196853638}, {"image_id": 107814, "caption": "a zebra standing in the grass in a field", "perplexity": 0.00020907520956825465, "entropy": 0.0018837994430214167}, {"image_id": 361992, "caption": "two women holding trays of food in a room", "perplexity": 0.15577518939971924, "entropy": 0.3486781716346741}, {"image_id": 581929, "caption": "two horses grazing in the grass in a field", "perplexity": 0.02155194617807865, "entropy": 0.05753321200609207}, {"image_id": 54931, "caption": "a woman walking a horse on a field", "perplexity": 0.06037751957774162, "entropy": 0.15875013172626495}, {"image_id": 31667, "caption": "a person riding a horse in a field", "perplexity": 0.04688645899295807, "entropy": 0.10443665087223053}, {"image_id": 326344, "caption": "a group of oranges on top of a table", "perplexity": 0.11331168562173843, "entropy": 0.2631445527076721}, {"image_id": 32712, "caption": "a baseball player holding a bat on a field", "perplexity": 0.0004838824679609388, "entropy": 0.003943340852856636}, {"image_id": 199553, "caption": "a man standing on skis in the snow", "perplexity": 0.0005786316469311714, "entropy": 0.004766514524817467}, {"image_id": 359465, "caption": "a person riding a wave on skis in the water", "perplexity": 0.11663064360618591, "entropy": 0.24596866965293884}, {"image_id": 329139, "caption": "a group of people standing around a bunch of bananas", "perplexity": 0.06136465072631836, "entropy": 0.15838336944580078}, {"image_id": 263223, "caption": "a person riding skis down a snow covered slope", "perplexity": 0.033231109380722046, "entropy": 0.07628033310174942}, {"image_id": 407298, "caption": "a young boy holding a baseball glove and a ball", "perplexity": 0.07294652611017227, "entropy": 0.185361847281456}, {"image_id": 318124, "caption": "a plate of food with broccoli and green beans", "perplexity": 0.05103128403425217, "entropy": 0.14946074783802032}, {"image_id": 279634, "caption": "a little girl holding a skateboard on a street", "perplexity": 0.023502539843320847, "entropy": 0.09074515849351883}, {"image_id": 463542, "caption": "a group of people skiing down a snow covered slope", "perplexity": 0.0021298755891621113, "entropy": 0.015384896658360958}, {"image_id": 470984, "caption": "a group of people skiing down a snow covered slope", "perplexity": 0.006128820590674877, "entropy": 0.03301045671105385}, {"image_id": 256868, "caption": "a man doing a trick on a skateboard in the air", "perplexity": 0.0020782931242138147, "entropy": 0.013310368172824383}, {"image_id": 257965, "caption": "a man flying through the air on a snowboard", "perplexity": 0.06305579096078873, "entropy": 0.11090149730443954}, {"image_id": 550365, "caption": "a man flying through the air while riding a snowboard", "perplexity": 0.043794140219688416, "entropy": 0.07593608647584915}, {"image_id": 371058, "caption": "a man holding a skateboard in a room", "perplexity": 0.013270165771245956, "entropy": 0.04415671154856682}, {"image_id": 471013, "caption": "a person holding a hot dog on a street", "perplexity": 0.002038131467998028, "entropy": 0.013560834340751171}, {"image_id": 380493, "caption": "a box of donuts on a table", "perplexity": 0.08281231671571732, "entropy": 0.17705854773521423}, {"image_id": 290948, "caption": "two people sitting in the snow with snowboards", "perplexity": 0.011986179277300835, "entropy": 0.05525875836610794}, {"image_id": 198043, "caption": "a skateboard sitting on top of a beach", "perplexity": 0.039459746330976486, "entropy": 0.1216268390417099}, {"image_id": 193504, "caption": "a man standing on the beach holding a surfboard", "perplexity": 0.0977276936173439, "entropy": 0.1842578947544098}, {"image_id": 524173, "caption": "a group of people standing on a surfboard on the beach", "perplexity": 0.004309707786887884, "entropy": 0.024955948814749718}, {"image_id": 68408, "caption": "a group of people playing soccer on a court", "perplexity": 0.0713510662317276, "entropy": 0.16991929709911346}, {"image_id": 285661, "caption": "a group of men playing soccer on a tennis court", "perplexity": 0.09883110225200653, "entropy": 0.16733220219612122}, {"image_id": 376372, "caption": "a group of people standing in a room", "perplexity": 0.04594091325998306, "entropy": 0.11647433787584305}, {"image_id": 93534, "caption": "a woman holding a birthday cake with candles on it", "perplexity": 0.08422767370939255, "entropy": 0.16045135259628296}, {"image_id": 434463, "caption": "a pizza with basil on top of a plate", "perplexity": 0.1492248922586441, "entropy": 0.3713286817073822}, {"image_id": 506458, "caption": "a group of military men cutting a cake", "perplexity": 0.029304811730980873, "entropy": 0.11472812294960022}, {"image_id": 109445, "caption": "a group of slices of pizza on a plate", "perplexity": 0.04306759312748909, "entropy": 0.1533520519733429}, {"image_id": 91469, "caption": "a woman playing a video game on a wii", "perplexity": 0.02411937713623047, "entropy": 0.1026158481836319}, {"image_id": 39844, "caption": "a man playing a video game with a wii controller", "perplexity": 0.06319451332092285, "entropy": 0.14026106894016266}, {"image_id": 71596, "caption": "two people playing a video game with nintendo wii controllers", "perplexity": 0.05324002727866173, "entropy": 0.1287475973367691}, {"image_id": 455299, "caption": "a computer keyboard and a mouse on a desk", "perplexity": 0.0032021545339375734, "entropy": 0.020474383607506752}, {"image_id": 403937, "caption": "a man riding a bike in front of a building", "perplexity": 0.003424330148845911, "entropy": 0.02290317229926586}, {"image_id": 276458, "caption": "two people flying kites on the beach", "perplexity": 0.17499308288097382, "entropy": 0.36460185050964355}, {"image_id": 408757, "caption": "a group of people on a beach flying a kite", "perplexity": 0.023427752777934074, "entropy": 0.06579280644655228}, {"image_id": 318813, "caption": "two men flying a kite in the sky", "perplexity": 0.013004187494516373, "entropy": 0.0614517517387867}, {"image_id": 286711, "caption": "a baseball player holding a bat on a field", "perplexity": 0.004118554759770632, "entropy": 0.02203562669456005}, {"image_id": 390795, "caption": "a building with a clock on the side of it", "perplexity": 0.06316005438566208, "entropy": 0.10939955711364746}, {"image_id": 66568, "caption": "a teddy bear sitting with balloons on a table", "perplexity": 0.18357200920581818, "entropy": 0.3200848400592804}, {"image_id": 207585, "caption": "three stuffed teddy bears sitting on top of a rock", "perplexity": 0.11685990542173386, "entropy": 0.21886105835437775}, {"image_id": 506872, "caption": "a man talking on a cell phone with a teddy bear", "perplexity": 0.020769460126757622, "entropy": 0.08518972247838974}, {"image_id": 385005, "caption": "a kitchen with a microwave and a counter", "perplexity": 0.114107646048069, "entropy": 0.17845982313156128}, {"image_id": 465069, "caption": "a black and white photo of a refrigerator", "perplexity": 0.0408841036260128, "entropy": 0.12928859889507294}, {"image_id": 214454, "caption": "a woman sitting on the sidewalks with a cell phone", "perplexity": 0.09590044617652893, "entropy": 0.21767328679561615}, {"image_id": 258089, "caption": "a woman holding a cell phone in her hand", "perplexity": 0.0048746513202786446, "entropy": 0.02839798852801323}, {"image_id": 316323, "caption": "a person standing next to a refrigerator", "perplexity": 0.026665890589356422, "entropy": 0.09239733219146729}, {"image_id": 32524, "caption": "a woman holding a cell phone in her hand", "perplexity": 0.06173232942819595, "entropy": 0.14754964411258698}, {"image_id": 381051, "caption": "a little girl sitting on a chair holding a teddy bear", "perplexity": 0.019894085824489594, "entropy": 0.07939709722995758}, {"image_id": 91318, "caption": "a man cutting something with a pair of scissors", "perplexity": 0.0667196661233902, "entropy": 0.13570304214954376}, {"image_id": 430762, "caption": "a pair of scissors sitting on top of a table", "perplexity": 0.003792200004681945, "entropy": 0.021924149245023727}, {"image_id": 305609, "caption": "a group of plates of food on a table", "perplexity": 0.006560905836522579, "entropy": 0.033190201967954636}, {"image_id": 323100, "caption": "a group of women preparing food in a kitchen", "perplexity": 0.1407921463251114, "entropy": 0.240565687417984}, {"image_id": 295440, "caption": "a woman sitting at a table with wine glasses", "perplexity": 0.0018963689217343926, "entropy": 0.01270062755793333}, {"image_id": 1757, "caption": "two women sitting at a table with a glass of wine", "perplexity": 0.01795114576816559, "entropy": 0.06402977555990219}, {"image_id": 507081, "caption": "a kitchen with a stove and a table", "perplexity": 0.03871758654713631, "entropy": 0.17757216095924377}, {"image_id": 411941, "caption": "a kitchen with a sink and a counter", "perplexity": 0.0030797405634075403, "entropy": 0.018831945955753326}, {"image_id": 437599, "caption": "a close up of a fork on a table", "perplexity": 0.12588705122470856, "entropy": 0.3581549823284149}, {"image_id": 364113, "caption": "two people riding horses on a dirt road", "perplexity": 0.06852000951766968, "entropy": 0.13368767499923706}, {"image_id": 463398, "caption": "two girls standing on top of a food truck", "perplexity": 0.04469248652458191, "entropy": 0.149946391582489}, {"image_id": 380162, "caption": "a bathroom with a toilet and a sink and a tub", "perplexity": 0.017250772565603256, "entropy": 0.07152603566646576}, {"image_id": 328452, "caption": "a bathroom with a sink and a toilet", "perplexity": 0.0013103005476295948, "entropy": 0.008621596731245518}, {"image_id": 225546, "caption": "a bathroom with a mirror and a tub", "perplexity": 0.04336226359009743, "entropy": 0.1329086869955063}, {"image_id": 359715, "caption": "a motorcycle parked on the side of a street", "perplexity": 0.009203225374221802, "entropy": 0.04478602856397629}, {"image_id": 567944, "caption": "a group of people riding motorcycles down a city street", "perplexity": 0.08449815958738327, "entropy": 0.11173796653747559}, {"image_id": 96832, "caption": "a man sitting at a desk with a laptop computer", "perplexity": 0.00030715021421201527, "entropy": 0.002868063049390912}, {"image_id": 214369, "caption": "a man riding a motorcycle down a street", "perplexity": 0.07088323682546616, "entropy": 0.1485186517238617}, {"image_id": 369979, "caption": "a table with vases on top of it", "perplexity": 0.2645909786224365, "entropy": 0.2562931478023529}, {"image_id": 117458, "caption": "a person riding a motorcycle down a street", "perplexity": 0.08392251282930374, "entropy": 0.12496190518140793}, {"image_id": 504101, "caption": "a group of cows standing next to a plane", "perplexity": 0.20947130024433136, "entropy": 0.4349324107170105}, {"image_id": 383676, "caption": "two giraffes standing next to a fence", "perplexity": 0.004309108946472406, "entropy": 0.02662680856883526}, {"image_id": 212351, "caption": "an airplane flying in the sky", "perplexity": 0.026674926280975342, "entropy": 0.09324181079864502}, {"image_id": 262800, "caption": "an airplane flying in the sky", "perplexity": 0.030864045023918152, "entropy": 0.10742311924695969}, {"image_id": 572784, "caption": "a giraffe standing next to a window", "perplexity": 0.06843852996826172, "entropy": 0.14026953279972076}, {"image_id": 567863, "caption": "a giraffe and a baby giraffe standing next to each other", "perplexity": 0.04822374880313873, "entropy": 0.10452931374311447}, {"image_id": 186497, "caption": "a woman standing next to a giraffe", "perplexity": 0.09315711259841919, "entropy": 0.23659899830818176}, {"image_id": 363793, "caption": "a sheep is sitting in a box", "perplexity": 0.1853734701871872, "entropy": 0.2755550444126129}, {"image_id": 412807, "caption": "a cat sitting on top of a wooden bench", "perplexity": 0.07566236704587936, "entropy": 0.10747487843036652}, {"image_id": 192788, "caption": "an airplane flying in the sky", "perplexity": 0.041807305067777634, "entropy": 0.115160271525383}, {"image_id": 490413, "caption": "an airplane sitting on top of an airport runway", "perplexity": 0.019693410024046898, "entropy": 0.06386159360408783}, {"image_id": 242270, "caption": "a red bus driving down a city street", "perplexity": 0.00308285397477448, "entropy": 0.018893811851739883}, {"image_id": 525777, "caption": "a man sitting on a bus wearing a hat", "perplexity": 0.06473512947559357, "entropy": 0.12377313524484634}, {"image_id": 486046, "caption": "a giraffe and a zebra standing next to a building", "perplexity": 0.07970986515283585, "entropy": 0.1654832810163498}, {"image_id": 282912, "caption": "a giraffe standing next to a fence", "perplexity": 0.009325637482106686, "entropy": 0.035615090280771255}, {"image_id": 159374, "caption": "a street sign on a pole with a traffic light", "perplexity": 0.12138395011425018, "entropy": 0.1429073065519333}, {"image_id": 395382, "caption": "two children standing next to a yellow fire hydrant", "perplexity": 0.012989791110157967, "entropy": 0.06847333163022995}, {"image_id": 440354, "caption": "a silver fire hydrant sitting in the middle of a field", "perplexity": 0.14208413660526276, "entropy": 0.2331254929304123}, {"image_id": 479832, "caption": "a wall with graffiti on the side of it", "perplexity": 0.053383685648441315, "entropy": 0.2171105593442917}, {"image_id": 29656, "caption": "a yellow fire hydrant on the side of a street", "perplexity": 0.02966996841132641, "entropy": 0.08878365159034729}, {"image_id": 234633, "caption": "a group of birds flying over a body of water", "perplexity": 0.017703814432024956, "entropy": 0.05554718151688576}, {"image_id": 504813, "caption": "a clock on the side of a street", "perplexity": 0.3238539397716522, "entropy": 0.09903102368116379}, {"image_id": 534983, "caption": "two birds sitting on top of a tree branch", "perplexity": 0.009195556864142418, "entropy": 0.051311176270246506}, {"image_id": 372471, "caption": "a street sign on the side of a traffic light", "perplexity": 0.0012116694124415517, "entropy": 0.009066239930689335}, {"image_id": 121692, "caption": "a giraffe standing next to a rock wall", "perplexity": 0.04233170300722122, "entropy": 0.15081539750099182}, {"image_id": 182441, "caption": "a man standing on a beach with hundreds of birds", "perplexity": 0.13061517477035522, "entropy": 0.22537870705127716}, {"image_id": 402000, "caption": "a flock of birds flying over a beach", "perplexity": 0.02741047739982605, "entropy": 0.09892486780881882}, {"image_id": 307790, "caption": "a bird standing on top of a tree branch", "perplexity": 0.01143596787005663, "entropy": 0.05992806702852249}, {"image_id": 379190, "caption": "two street signs on top of a bridge", "perplexity": 0.06350607424974442, "entropy": 0.14929883182048798}, {"image_id": 492282, "caption": "a group of people riding horses down a street", "perplexity": 0.06768862158060074, "entropy": 0.0810757577419281}, {"image_id": 72507, "caption": "a black train is sitting on the tracks", "perplexity": 0.04286685958504677, "entropy": 0.13446837663650513}, {"image_id": 191893, "caption": "a black and white photo of a train on the tracks", "perplexity": 0.015227176249027252, "entropy": 0.057279784232378006}, {"image_id": 393583, "caption": "a stop sign on the side of a road", "perplexity": 0.02433011308312416, "entropy": 0.07173435389995575}, {"image_id": 215471, "caption": "a bunch of shoes hanging on a rack", "perplexity": 0.2672315835952759, "entropy": 0.522301435470581}, {"image_id": 388658, "caption": "a cat sitting on a table next to a water bottle", "perplexity": 0.13300226628780365, "entropy": 0.24435782432556152}, {"image_id": 79545, "caption": "a herd of sheep grazing in a field", "perplexity": 0.1177784875035286, "entropy": 0.18664324283599854}, {"image_id": 321014, "caption": "a black cat laying on the floor with a knife", "perplexity": 0.05228295177221298, "entropy": 0.08112955093383789}, {"image_id": 513611, "caption": "a herd of cows grazing in a field", "perplexity": 0.014750879257917404, "entropy": 0.06447510421276093}, {"image_id": 358976, "caption": "a cat laying on top of a couch", "perplexity": 0.0002958779805339873, "entropy": 0.0028141927905380726}, {"image_id": 414078, "caption": "a black cat sitting on top of a bed", "perplexity": 0.00529883336275816, "entropy": 0.02546246349811554}, {"image_id": 22759, "caption": "a cat laying on top of a bed", "perplexity": 0.0003778311365749687, "entropy": 0.0031612401362508535}, {"image_id": 54340, "caption": "a cat laying on top of a bed", "perplexity": 0.0009627294493839145, "entropy": 0.008073801174759865}, {"image_id": 125072, "caption": "a herd of cows grazing on a hill near the water", "perplexity": 0.10768113285303116, "entropy": 0.2684718668460846}, {"image_id": 574316, "caption": "three cows standing next to each other in a field", "perplexity": 0.023969916626811028, "entropy": 0.0703354999423027}, {"image_id": 293026, "caption": "a black and white photo of a group of boats in the water", "perplexity": 0.055858511477708817, "entropy": 0.15248973667621613}, {"image_id": 492552, "caption": "a man wearing a suit and tie standing next to a stone wall", "perplexity": 0.06200774386525154, "entropy": 0.1812746375799179}, {"image_id": 353231, "caption": "a boat is sitting in the water at a dock", "perplexity": 0.02217734418809414, "entropy": 0.10307732224464417}, {"image_id": 433804, "caption": "a boat in the water with people on it", "perplexity": 0.048539899289608, "entropy": 0.16070905327796936}, {"image_id": 325157, "caption": "a group of military men in uniforms standing in front of a religious logo", "perplexity": 0.19947761297225952, "entropy": 0.42902782559394836}, {"image_id": 492817, "caption": "an elephant standing in the water in a zoo", "perplexity": 0.024613553658127785, "entropy": 0.10059960931539536}, {"image_id": 333182, "caption": "a young boy wearing a white shirt and tie standing next to a wall", "perplexity": 0.0400080531835556, "entropy": 0.13101281225681305}, {"image_id": 447080, "caption": "a group of people in a boat in the water", "perplexity": 0.03051232546567917, "entropy": 0.07826817780733109}, {"image_id": 283977, "caption": "a young boy standing next to two elephants", "perplexity": 0.05342648923397064, "entropy": 0.17051009833812714}, {"image_id": 490337, "caption": "a red umbrella sitting on top of a beach", "perplexity": 0.00783997867256403, "entropy": 0.03977925330400467}, {"image_id": 366508, "caption": "a brown bear walking in the grass", "perplexity": 0.03456481173634529, "entropy": 0.12789632380008698}, {"image_id": 407943, "caption": "a person holding an umbrella in the street", "perplexity": 0.028262419626116753, "entropy": 0.11658220738172531}, {"image_id": 553869, "caption": "a woman holding an umbrella on a street", "perplexity": 0.059007756412029266, "entropy": 0.12210186570882797}, {"image_id": 140444, "caption": "a cake with a dog on top of it", "perplexity": 0.14616164565086365, "entropy": 0.3358202874660492}, {"image_id": 288202, "caption": "a polar bear laying on top of some snow", "perplexity": 0.07907881587743759, "entropy": 0.18693867325782776}, {"image_id": 575643, "caption": "a zebra standing next to a tree", "perplexity": 0.025026477873325348, "entropy": 0.07694347202777863}, {"image_id": 364166, "caption": "two zebras standing next to each other in a field", "perplexity": 0.0006577370222657919, "entropy": 0.004748310428112745}, {"image_id": 512183, "caption": "a dog sitting on top of a couch", "perplexity": 0.021920060738921165, "entropy": 0.05998937413096428}, {"image_id": 248774, "caption": "two horses standing in the grass in a field", "perplexity": 0.001186893554404378, "entropy": 0.008590666577219963}, {"image_id": 350648, "caption": "an orange and a glass of milk on a table", "perplexity": 0.15241600573062897, "entropy": 0.3081803023815155}, {"image_id": 318618, "caption": "a basket of apples and lemons on a table", "perplexity": 0.18903020024299622, "entropy": 0.23445074260234833}, {"image_id": 89603, "caption": "a bunch of apples and oranges on a table", "perplexity": 0.05217092111706734, "entropy": 0.15363839268684387}, {"image_id": 2890, "caption": "a group of people skiing in the snow", "perplexity": 0.011916860938072205, "entropy": 0.05591294541954994}, {"image_id": 100306, "caption": "a man standing on skis in the snow", "perplexity": 0.11566077172756195, "entropy": 0.14954490959644318}, {"image_id": 16848, "caption": "a plate of food with meat and broccoli", "perplexity": 0.053901903331279755, "entropy": 0.11837834864854813}, {"image_id": 254828, "caption": "a bunch of apples and other fruits and vegetables at a market", "perplexity": 0.16201631724834442, "entropy": 0.2925156354904175}, {"image_id": 52591, "caption": "a woman holding skis standing in the snow", "perplexity": 0.041655756533145905, "entropy": 0.1342632919549942}, {"image_id": 121716, "caption": "a man riding skis down a snow covered slope", "perplexity": 0.00024609925458207726, "entropy": 0.0022991634905338287}, {"image_id": 429142, "caption": "a man doing a trick on a skateboard in the air", "perplexity": 0.0076971761882305145, "entropy": 0.038644906133413315}, {"image_id": 195673, "caption": "a man riding skis down a snow covered slope", "perplexity": 0.0006251201266422868, "entropy": 0.004414923023432493}, {"image_id": 9727, "caption": "a man sitting in the snow with skis", "perplexity": 0.08972673118114471, "entropy": 0.22968795895576477}, {"image_id": 475396, "caption": "a man riding skis down a snow covered slope", "perplexity": 0.005743534304201603, "entropy": 0.02399035543203354}, {"image_id": 39202, "caption": "a woman making donuts in a kitchen", "perplexity": 0.13820958137512207, "entropy": 0.4065159261226654}, {"image_id": 497719, "caption": "a man riding a snowboard down a snow covered slope", "perplexity": 0.0046410514041781425, "entropy": 0.01943029649555683}, {"image_id": 240274, "caption": "a man holding a blue surfboard on the beach", "perplexity": 0.050585050135850906, "entropy": 0.1285625845193863}, {"image_id": 575018, "caption": "a group of chefs standing in a kitchen preparing food", "perplexity": 0.03345707803964615, "entropy": 0.1138356402516365}, {"image_id": 133470, "caption": "a group of people standing on a beach", "perplexity": 0.2026628702878952, "entropy": 0.30374014377593994}, {"image_id": 568132, "caption": "a young boy throwing a baseball in a field", "perplexity": 0.11397212743759155, "entropy": 0.20951685309410095}, {"image_id": 281008, "caption": "a man riding a wave on a surfboard in the ocean", "perplexity": 0.00011096155503764749, "entropy": 0.001106137759052217}, {"image_id": 48332, "caption": "a group of military men cutting a cake", "perplexity": 0.020295798778533936, "entropy": 0.09603642672300339}, {"image_id": 578993, "caption": "a man riding a wave on a surfboard in the ocean", "perplexity": 0.01893884502351284, "entropy": 0.06389106065034866}, {"image_id": 212077, "caption": "a man riding a wave on a surfboard in the water", "perplexity": 0.0011442118557170033, "entropy": 0.007246134802699089}, {"image_id": 10684, "caption": "a man riding a wave on a surfboard in the ocean", "perplexity": 0.00011026635183952749, "entropy": 0.001114252139814198}, {"image_id": 226498, "caption": "a group of people playing soccer on a field", "perplexity": 0.0003596338792704046, "entropy": 0.0030874372459948063}, {"image_id": 304744, "caption": "a group of people sitting at a table with a cake", "perplexity": 0.0979408547282219, "entropy": 0.15477271378040314}, {"image_id": 535748, "caption": "a bunch of cupcakes on display in a display case", "perplexity": 0.08458186686038971, "entropy": 0.20227913558483124}, {"image_id": 32570, "caption": "a man riding a wave on a surfboard in the ocean", "perplexity": 0.0001297082781093195, "entropy": 0.0012676097685471177}, {"image_id": 334530, "caption": "a man riding a wave on a surfboard in the ocean", "perplexity": 0.00015125723439268768, "entropy": 0.0014662783360108733}, {"image_id": 484042, "caption": "a man standing on a rock holding a surfboard", "perplexity": 0.13636113703250885, "entropy": 0.2644806504249573}, {"image_id": 293703, "caption": "a group of men sitting at a table with pizza", "perplexity": 0.021017014980316162, "entropy": 0.08310024440288544}, {"image_id": 20276, "caption": "a man riding a wave on a surfboard in the ocean", "perplexity": 0.0002226626966148615, "entropy": 0.0019485937664285302}, {"image_id": 257421, "caption": "a man sitting at a table with a laptop computer", "perplexity": 0.06943387538194656, "entropy": 0.12133476883172989}, {"image_id": 234499, "caption": "a pizza sitting on a white plate on a table", "perplexity": 0.05987916141748428, "entropy": 0.09803789108991623}, {"image_id": 187072, "caption": "two children playing a video game with a wii controller", "perplexity": 0.11862285435199738, "entropy": 0.25624874234199524}, {"image_id": 268052, "caption": "a cat laying on a chair in a room", "perplexity": 0.07604104280471802, "entropy": 0.2136460244655609}, {"image_id": 174511, "caption": "a computer monitor sitting on top of a desk", "perplexity": 0.05552774667739868, "entropy": 0.1524202823638916}, {"image_id": 308587, "caption": "a group of people flying kites in the water", "perplexity": 0.05855562537908554, "entropy": 0.14925169944763184}, {"image_id": 277239, "caption": "a conference room with tables and chairs and a laptop", "perplexity": 0.1396934539079666, "entropy": 0.19757701456546783}, {"image_id": 180336, "caption": "a young boy swinging a baseball bat at a ball", "perplexity": 0.15136568248271942, "entropy": 0.22127221524715424}, {"image_id": 294908, "caption": "a little girl holding a baseball bat and a ball", "perplexity": 0.07107455283403397, "entropy": 0.1552460491657257}, {"image_id": 460243, "caption": "a baseball player swinging a bat at a ball", "perplexity": 0.061470888555049896, "entropy": 0.14848385751247406}, {"image_id": 431832, "caption": "a baseball player swinging a bat at a ball", "perplexity": 0.06695139408111572, "entropy": 0.08634976297616959}, {"image_id": 575135, "caption": "two children standing on a tennis court holding tennis rackets", "perplexity": 0.06388339400291443, "entropy": 0.132393941283226}, {"image_id": 311904, "caption": "a woman holding a tennis racket on a court", "perplexity": 0.0008821636438369751, "entropy": 0.0067459107376635075}, {"image_id": 70067, "caption": "a sign in front of a window", "perplexity": 0.05030404403805733, "entropy": 0.12057247757911682}, {"image_id": 486573, "caption": "a vase with flowers in it on a table", "perplexity": 0.09053577482700348, "entropy": 0.20753952860832214}, {"image_id": 537939, "caption": "a desk with three computer monitors and a laptop", "perplexity": 0.048747505992650986, "entropy": 0.14401046931743622}, {"image_id": 174567, "caption": "three laptops sitting on top of a counter", "perplexity": 0.0989992767572403, "entropy": 0.1903074085712433}, {"image_id": 125129, "caption": "a man sitting at a table talking on a cell phone", "perplexity": 0.002570925746113062, "entropy": 0.017501844093203545}, {"image_id": 84073, "caption": "a small device on top of a refrigerator", "perplexity": 0.30523398518562317, "entropy": 0.7339343428611755}, {"image_id": 256337, "caption": "an open refrigerator filled with lots of food", "perplexity": 0.035055216401815414, "entropy": 0.10340730100870132}, {"image_id": 18412, "caption": "a little girl brushing her hair with a brush", "perplexity": 0.04287830740213394, "entropy": 0.15343710780143738}, {"image_id": 307243, "caption": "a building with a clock tower on top of it", "perplexity": 0.003143033944070339, "entropy": 0.01679847203195095}, {"image_id": 410482, "caption": "a vase sitting on top of a table", "perplexity": 0.034878455102443695, "entropy": 0.12255242466926575}, {"image_id": 488723, "caption": "a group of red roses in a white vase", "perplexity": 0.11632951349020004, "entropy": 0.178598091006279}, {"image_id": 56405, "caption": "a little girl holding a teddy bear", "perplexity": 0.005162982270121574, "entropy": 0.029949869960546494}, {"image_id": 389644, "caption": "a group of people standing around a table with food", "perplexity": 0.014663049951195717, "entropy": 0.05283906310796738}, {"image_id": 148444, "caption": "a white plate of food on a table", "perplexity": 0.022925710305571556, "entropy": 0.06333521008491516}, {"image_id": 151521, "caption": "a group of people sitting at a table", "perplexity": 0.004317912273108959, "entropy": 0.02403859794139862}, {"image_id": 345071, "caption": "a group of people standing next to motorcycles", "perplexity": 0.0488906167447567, "entropy": 0.1033005490899086}, {"image_id": 482022, "caption": "a kitchen with cabinets and a stove and a sink", "perplexity": 0.15390944480895996, "entropy": 0.22181881964206696}, {"image_id": 469793, "caption": "a man cutting up food on a kitchen counter", "perplexity": 0.11590411514043808, "entropy": 0.3700609803199768}, {"image_id": 139004, "caption": "a kitchen with white cabinets and a counter", "perplexity": 0.09242936968803406, "entropy": 0.2579158544540405}, {"image_id": 370138, "caption": "a kitchen with a stove and a window", "perplexity": 0.21179455518722534, "entropy": 0.39619460701942444}, {"image_id": 193021, "caption": "a kitchen with a table and chairs in it", "perplexity": 0.03628561645746231, "entropy": 0.07627440989017487}, {"image_id": 128119, "caption": "a bus with bikes on the side of it", "perplexity": 0.026222076267004013, "entropy": 0.10056851804256439}, {"image_id": 438999, "caption": "a piece of cake on a blue plate with a spoon", "perplexity": 0.0037163158413022757, "entropy": 0.02271835319697857}, {"image_id": 270175, "caption": "a group of people riding motorcycles in a parking lot", "perplexity": 0.03136380761861801, "entropy": 0.11973192542791367}, {"image_id": 137412, "caption": "a black and white cat laying on a desk next to a laptop computer", "perplexity": 0.016663992777466774, "entropy": 0.05408995598554611}, {"image_id": 43613, "caption": "a man flying through the air on a motorcycle", "perplexity": 0.050414375960826874, "entropy": 0.14710690081119537}, {"image_id": 393869, "caption": "an airplane sitting on top of an airport runway", "perplexity": 0.0018130831886082888, "entropy": 0.01291639544069767}, {"image_id": 129707, "caption": "a person holding a remote control in their hand", "perplexity": 0.0076205432415008545, "entropy": 0.0410575196146965}, {"image_id": 366157, "caption": "a group of people standing next to a herd of sheep", "perplexity": 0.05827673152089119, "entropy": 0.0871848538517952}, {"image_id": 465735, "caption": "an airplane sitting on display in front of a building", "perplexity": 0.09325241297483444, "entropy": 0.1540372520685196}, {"image_id": 162634, "caption": "a goat standing on top of a rocky mountain", "perplexity": 0.06916270405054092, "entropy": 0.1906697005033493}, {"image_id": 391006, "caption": "an airplane flying in the sky over a field", "perplexity": 0.04024171829223633, "entropy": 0.10512472689151764}, {"image_id": 88225, "caption": "a double decker bus driving down a street", "perplexity": 0.02840382233262062, "entropy": 0.09596464782953262}, {"image_id": 355441, "caption": "a bus driving down a city street with cars", "perplexity": 0.09684478491544724, "entropy": 0.0732458308339119}, {"image_id": 430856, "caption": "a herd of sheep standing next to each other", "perplexity": 0.02142210677266121, "entropy": 0.05607640743255615}, {"image_id": 230669, "caption": "two birds sitting on top of a log in the water", "perplexity": 0.07553298026323318, "entropy": 0.20497943460941315}, {"image_id": 408818, "caption": "a man standing in front of a red train", "perplexity": 0.01742483489215374, "entropy": 0.06426892429590225}, {"image_id": 427646, "caption": "a train is sitting on the tracks in a field", "perplexity": 0.040183305740356445, "entropy": 0.10756704211235046}, {"image_id": 156195, "caption": "a group of sheep grazing in a field", "perplexity": 0.05579858273267746, "entropy": 0.08389291912317276}, {"image_id": 115118, "caption": "a yellow train is sitting on the tracks", "perplexity": 0.09426341205835342, "entropy": 0.1481073945760727}, {"image_id": 456611, "caption": "a street sign on the side of a road", "perplexity": 0.007399694062769413, "entropy": 0.03388611227273941}, {"image_id": 562582, "caption": "a black and white photo of a street sign", "perplexity": 0.005509247537702322, "entropy": 0.029993146657943726}, {"image_id": 133380, "caption": "a bird sitting on top of a rock", "perplexity": 0.05009935423731804, "entropy": 0.1292763501405716}, {"image_id": 140686, "caption": "a train is sitting on the tracks", "perplexity": 0.02742066979408264, "entropy": 0.09775219857692719}, {"image_id": 130566, "caption": "a train is sitting on the tracks", "perplexity": 0.039427921175956726, "entropy": 0.12033093720674515}, {"image_id": 401935, "caption": "a red and yellow train on the tracks", "perplexity": 0.06352457404136658, "entropy": 0.12963944673538208}, {"image_id": 137727, "caption": "a train is sitting at a train station with luggage", "perplexity": 0.07886648178100586, "entropy": 0.2214776873588562}, {"image_id": 209388, "caption": "a yellow train is on the tracks", "perplexity": 0.09012100100517273, "entropy": 0.16769681870937347}, {"image_id": 476406, "caption": "a train is on the tracks next to cars", "perplexity": 0.09696007519960403, "entropy": 0.1236829161643982}, {"image_id": 545612, "caption": "a train is sitting on the tracks under a bridge", "perplexity": 0.02083226852118969, "entropy": 0.08357218652963638}, {"image_id": 112093, "caption": "a white truck parked in a parking lot", "perplexity": 0.023010453209280968, "entropy": 0.10355868935585022}, {"image_id": 277694, "caption": "a cow laying on the ground next to a motorcycle", "perplexity": 0.05597024783492088, "entropy": 0.09014756232500076}, {"image_id": 346865, "caption": "a black cat looking out of a window", "perplexity": 0.0126250134781003, "entropy": 0.05890931189060211}, {"image_id": 517610, "caption": "a cat sitting on top of a window sill", "perplexity": 0.07328323274850845, "entropy": 0.1178310364484787}, {"image_id": 271576, "caption": "a dog standing on a boat in the water", "perplexity": 0.021784834563732147, "entropy": 0.06538645923137665}, {"image_id": 18687, "caption": "a group of people sitting on a bench in a river", "perplexity": 0.03126170486211777, "entropy": 0.14047224819660187}, {"image_id": 199962, "caption": "a man sitting in a chair in front of a television", "perplexity": 0.008740102872252464, "entropy": 0.03667771816253662}, {"image_id": 64531, "caption": "a man wearing a suit and tie", "perplexity": 0.028983239084482193, "entropy": 0.12562492489814758}, {"image_id": 156532, "caption": "a boat in the water with a mountain", "perplexity": 0.07049582898616791, "entropy": 0.19051605463027954}, {"image_id": 213773, "caption": "a woman wearing a suit and tie standing in the water", "perplexity": 0.07768452167510986, "entropy": 0.22104792296886444}, {"image_id": 463653, "caption": "a herd of elephants standing in the water", "perplexity": 0.01625150814652443, "entropy": 0.0638873279094696}, {"image_id": 85527, "caption": "a man in a suit holding a glass of wine", "perplexity": 0.06913786381483078, "entropy": 0.14636097848415375}, {"image_id": 481446, "caption": "a young girl wearing a white shirt and tie", "perplexity": 0.07608427852392197, "entropy": 0.15773484110832214}, {"image_id": 348896, "caption": "a chair and an umbrella on the beach", "perplexity": 0.02613839879631996, "entropy": 0.09870144724845886}, {"image_id": 26762, "caption": "an elephant standing in the grass in a field", "perplexity": 0.01268879882991314, "entropy": 0.05009998008608818}, {"image_id": 561938, "caption": "a group of elephants standing next to a baby elephant", "perplexity": 0.04178338870406151, "entropy": 0.12024819850921631}, {"image_id": 99317, "caption": "a bunch of boxes sitting on the floor", "perplexity": 0.11342256516218185, "entropy": 0.21102289855480194}, {"image_id": 81656, "caption": "two pieces of luggage sitting on top of each other", "perplexity": 0.08456272631883621, "entropy": 0.19024096429347992}, {"image_id": 530913, "caption": "two dogs and a cat laying on a couch", "perplexity": 0.00218286388553679, "entropy": 0.015506042167544365}, {"image_id": 294855, "caption": "a chair with a suitcase on top of it", "perplexity": 0.0941530093550682, "entropy": 0.18547452986240387}, {"image_id": 358136, "caption": "two dogs laying on top of a bed", "perplexity": 0.00206132885068655, "entropy": 0.013698834925889969}, {"image_id": 529256, "caption": "two dogs laying on top of a bed", "perplexity": 0.0018685869872570038, "entropy": 0.013470702804625034}, {"image_id": 77689, "caption": "a woman taking a picture of a dog in a rear view mirror", "perplexity": 0.05886281281709671, "entropy": 0.18615135550498962}, {"image_id": 361177, "caption": "a black dog laying on a couch next to a laptop", "perplexity": 0.08725111931562424, "entropy": 0.22375120222568512}, {"image_id": 200717, "caption": "a man playing with a frisbee in a field", "perplexity": 0.03546753525733948, "entropy": 0.1154327392578125}, {"image_id": 546222, "caption": "a man standing next to a cow", "perplexity": 0.008028289303183556, "entropy": 0.042692676186561584}, {"image_id": 463283, "caption": "an orange and a glass of orange juice", "perplexity": 0.06765297800302505, "entropy": 0.19679312407970428}, {"image_id": 385598, "caption": "a man and a child on skis in the snow", "perplexity": 0.023704905062913895, "entropy": 0.06233469024300575}, {"image_id": 199122, "caption": "a baseball player holding a bat on a field", "perplexity": 0.006809808313846588, "entropy": 0.031954240053892136}, {"image_id": 261182, "caption": "a person holding a banana in a pot", "perplexity": 0.02632477879524231, "entropy": 0.11506419628858566}, {"image_id": 409217, "caption": "a plate of food with meat and broccoli", "perplexity": 0.08224555850028992, "entropy": 0.16169483959674835}, {"image_id": 478766, "caption": "a plate of food with meat and broccoli", "perplexity": 0.012064561247825623, "entropy": 0.0599106103181839}, {"image_id": 452784, "caption": "a person holding a bowl of broccoli", "perplexity": 0.10720031708478928, "entropy": 0.3738904595375061}, {"image_id": 556083, "caption": "a man riding a skateboard on a ramp", "perplexity": 0.049649618566036224, "entropy": 0.11591403931379318}, {"image_id": 72368, "caption": "a young boy doing a trick on a skateboard", "perplexity": 0.017462683841586113, "entropy": 0.07686494290828705}, {"image_id": 426203, "caption": "a man doing a trick on a skateboard in the air", "perplexity": 0.028809314593672752, "entropy": 0.08368266373872757}, {"image_id": 433136, "caption": "a man doing a trick on a skateboard on a ramp", "perplexity": 0.0013981886440888047, "entropy": 0.011000856757164001}, {"image_id": 79860, "caption": "a man sitting at a table holding a hot dog", "perplexity": 0.07204531133174896, "entropy": 0.13519655168056488}, {"image_id": 326462, "caption": "a person holding a donut with sprinkles on it", "perplexity": 0.07517814636230469, "entropy": 0.16488435864448547}, {"image_id": 400985, "caption": "two donuts sitting on a table next to a cup of coffee", "perplexity": 0.10907132178544998, "entropy": 0.2460150420665741}, {"image_id": 525373, "caption": "two little girls eating donuts together on a table", "perplexity": 0.16402412950992584, "entropy": 0.39026057720184326}, {"image_id": 20111, "caption": "a woman riding a wave on a surfboard in a river", "perplexity": 0.06699127703905106, "entropy": 0.08688061684370041}, {"image_id": 410979, "caption": "a bunch of donuts in a display case", "perplexity": 0.009813573211431503, "entropy": 0.05362531915307045}, {"image_id": 295614, "caption": "a white plate with a sandwich on a table", "perplexity": 0.17785124480724335, "entropy": 0.08564694225788116}, {"image_id": 324189, "caption": "a surfboard sitting in the grass in a field", "perplexity": 0.22740797698497772, "entropy": 0.2832590341567993}, {"image_id": 441496, "caption": "a group of people in boats in the water", "perplexity": 0.08347717672586441, "entropy": 0.13040998578071594}, {"image_id": 374083, "caption": "a man and a woman standing in a kitchen with a cake", "perplexity": 0.0027958352584391832, "entropy": 0.020821891725063324}, {"image_id": 466456, "caption": "a bride and groom cutting their wedding cake", "perplexity": 0.0016312807565554976, "entropy": 0.012111082673072815}, {"image_id": 72873, "caption": "a room with two beds and a window", "perplexity": 0.14410090446472168, "entropy": 0.3554902970790863}, {"image_id": 536158, "caption": "a young boy riding a paddle board in the water", "perplexity": 0.06561952084302902, "entropy": 0.16672055423259735}, {"image_id": 112591, "caption": "a man standing on a bed in a room", "perplexity": 0.05233486741781235, "entropy": 0.1490958034992218}, {"image_id": 85183, "caption": "a woman sitting in front of a green wall", "perplexity": 0.16220659017562866, "entropy": 0.2851939797401428}, {"image_id": 525272, "caption": "a pizza with eggs on top of it", "perplexity": 0.14205414056777954, "entropy": 0.24034982919692993}, {"image_id": 539926, "caption": "a pepperoni pizza sitting on a pan on a table", "perplexity": 0.144499734044075, "entropy": 0.20064128935337067}, {"image_id": 563927, "caption": "a woman holding a tennis racket on a tennis court", "perplexity": 0.02777845226228237, "entropy": 0.06200757995247841}, {"image_id": 141278, "caption": "a desk with a laptop computer sitting on top of it", "perplexity": 0.004054086748510599, "entropy": 0.024464383721351624}, {"image_id": 531602, "caption": "a young boy brushing his teeth with a toothbrush", "perplexity": 0.0025188762228935957, "entropy": 0.017018556594848633}, {"image_id": 412483, "caption": "a living room with a fireplace and a television", "perplexity": 0.20725247263908386, "entropy": 0.28718945384025574}, {"image_id": 195542, "caption": "a laptop computer sitting on top of a desk", "perplexity": 0.06090856343507767, "entropy": 0.07146178185939789}, {"image_id": 315742, "caption": "a man sitting at a table with a laptop computer", "perplexity": 0.023328198119997978, "entropy": 0.07320397347211838}, {"image_id": 14713, "caption": "a living room with a couch and a table", "perplexity": 0.001448357943445444, "entropy": 0.008846640586853027}, {"image_id": 462755, "caption": "a group of people flying kites in a field", "perplexity": 0.0016533287707716227, "entropy": 0.011221768334507942}, {"image_id": 442165, "caption": "a baseball player swinging a bat at a ball", "perplexity": 0.01787509210407734, "entropy": 0.05623844265937805}, {"image_id": 273784, "caption": "a man and a young boy holding a baseball bat", "perplexity": 0.10600435733795166, "entropy": 0.16563095152378082}, {"image_id": 150080, "caption": "a pizza sitting on a white plate on a table", "perplexity": 0.03945104777812958, "entropy": 0.09492281079292297}, {"image_id": 390475, "caption": "a man holding a tennis ball on a tennis court", "perplexity": 0.027012038975954056, "entropy": 0.08900929987430573}, {"image_id": 375232, "caption": "a laptop computer sitting on top of a wooden bench", "perplexity": 0.0063571142964065075, "entropy": 0.03181716427206993}, {"image_id": 300086, "caption": "a building with a clock tower on top of it", "perplexity": 0.03575006499886513, "entropy": 0.08164041489362717}, {"image_id": 174672, "caption": "a white stove top oven sitting in a kitchen", "perplexity": 0.01241245772689581, "entropy": 0.061377860605716705}, {"image_id": 99874, "caption": "a woman talking on a cell phone with a cat", "perplexity": 0.0055742342956364155, "entropy": 0.030821355059742928}, {"image_id": 355197, "caption": "a woman walking down a street talking on a cell phone", "perplexity": 0.013782944530248642, "entropy": 0.05455309525132179}, {"image_id": 438535, "caption": "a clock on a pole in front of a building", "perplexity": 0.009258431382477283, "entropy": 0.04017654433846474}, {"image_id": 94157, "caption": "a building with a clock tower in front of it", "perplexity": 0.009057064540684223, "entropy": 0.04974958673119545}, {"image_id": 348012, "caption": "a pair of scissors sitting on top of a table", "perplexity": 0.0022862122859805822, "entropy": 0.015688680112361908}, {"image_id": 402788, "caption": "three stuffed teddy bears sitting next to a glass of milk", "perplexity": 0.140680193901062, "entropy": 0.24263982474803925}, {"image_id": 124930, "caption": "a group of people sitting at a swimming pool", "perplexity": 0.09489057958126068, "entropy": 0.2175333946943283}, {"image_id": 569289, "caption": "a plate of food with eggs and beans on a table", "perplexity": 0.017609119415283203, "entropy": 0.06482098251581192}, {"image_id": 150117, "caption": "a man taking a picture of himself in a mirror", "perplexity": 0.061669960618019104, "entropy": 0.13043420016765594}, {"image_id": 422517, "caption": "a man sitting on a bench talking on a cell phone", "perplexity": 0.00467953085899353, "entropy": 0.021775590255856514}, {"image_id": 495377, "caption": "a group of people sitting on a bench", "perplexity": 9.062096069101244e-05, "entropy": 0.000948312459513545}, {"image_id": 267135, "caption": "a kitchen with a sink and a counter", "perplexity": 0.004089598078280687, "entropy": 0.025629304349422455}, {"image_id": 412978, "caption": "a kitchen with a sink and a stove", "perplexity": 0.06272324174642563, "entropy": 0.21326673030853271}, {"image_id": 264347, "caption": "a kitchen with a stove and a sink and a window", "perplexity": 0.061532944440841675, "entropy": 0.09327126294374466}, {"image_id": 46775, "caption": "a large industrial kitchen with a table in it", "perplexity": 0.4612540304660797, "entropy": 0.5661851167678833}, {"image_id": 526030, "caption": "a stove top oven sitting in a kitchen", "perplexity": 0.017720019444823265, "entropy": 0.08542606234550476}, {"image_id": 485731, "caption": "a kitchen with white cabinets and a stove and a refrigerator", "perplexity": 0.09239748120307922, "entropy": 0.28946349024772644}, {"image_id": 538934, "caption": "a kitchen with a counter and a brick oven", "perplexity": 0.10262207686901093, "entropy": 0.2605944275856018}, {"image_id": 360678, "caption": "a table with plates of food and a window", "perplexity": 0.1047651618719101, "entropy": 0.34211426973342896}, {"image_id": 64152, "caption": "an open refrigerator in a kitchen with a sink", "perplexity": 0.05241233855485916, "entropy": 0.1056247353553772}, {"image_id": 350099, "caption": "a man riding a skateboard down a road", "perplexity": 0.0016965988324955106, "entropy": 0.011934315785765648}, {"image_id": 515056, "caption": "a group of people walking down a city street", "perplexity": 0.008928628638386726, "entropy": 0.04432810842990875}, {"image_id": 413056, "caption": "a doll sitting on a table in a kitchen", "perplexity": 0.17025962471961975, "entropy": 0.4196750521659851}, {"image_id": 97017, "caption": "a bathroom with a sink and a mirror", "perplexity": 0.04430870711803436, "entropy": 0.056739576160907745}, {"image_id": 545597, "caption": "a bathroom with two sinks and a mirror", "perplexity": 0.0023002130910754204, "entropy": 0.016233913600444794}, {"image_id": 421471, "caption": "a bathroom with a toilet and a sink", "perplexity": 0.0005784069653600454, "entropy": 0.004754208493977785}, {"image_id": 149304, "caption": "a bathroom with a toilet and a bath tub", "perplexity": 0.08748198300600052, "entropy": 0.09436535090208054}, {"image_id": 357542, "caption": "a man sitting in the snow with a dog", "perplexity": 0.006497766822576523, "entropy": 0.028864964842796326}, {"image_id": 167122, "caption": "a car parked in a street at night", "perplexity": 0.2106332778930664, "entropy": 0.3718816339969635}, {"image_id": 379529, "caption": "a white toilet sitting in front of a brick building", "perplexity": 0.09255296736955643, "entropy": 0.19938555359840393}, {"image_id": 9170, "caption": "a cat sitting on top of a toilet", "perplexity": 0.007475526072084904, "entropy": 0.040297046303749084}, {"image_id": 504074, "caption": "two women sitting in chairs with a laptop", "perplexity": 0.07031489163637161, "entropy": 0.1638854295015335}, {"image_id": 439398, "caption": "a bathroom with a toilet and a table", "perplexity": 1.1002804040908813, "entropy": 1.3148276805877686}, {"image_id": 267932, "caption": "a desk with a banana and a computer on it", "perplexity": 0.1167173907160759, "entropy": 0.32147452235221863}, {"image_id": 151081, "caption": "a tractor passes an airplane on a road", "perplexity": 0.22898061573505402, "entropy": 0.3898921310901642}, {"image_id": 271138, "caption": "a group of sheep grazing in the grass", "perplexity": 0.012248223647475243, "entropy": 0.053021494299173355}, {"image_id": 274398, "caption": "a knife sitting on top of a box", "perplexity": 0.15094581246376038, "entropy": 0.1697840392589569}, {"image_id": 276195, "caption": "a giraffe standing in the grass in a field", "perplexity": 0.03817858174443245, "entropy": 0.08277768641710281}, {"image_id": 289754, "caption": "a giraffe standing in front of a tree", "perplexity": 0.038189515471458435, "entropy": 0.11115184426307678}, {"image_id": 28114, "caption": "a bus driving down a city street with a person", "perplexity": 0.05531201511621475, "entropy": 0.18790635466575623}, {"image_id": 360818, "caption": "a young boy sitting in a chair", "perplexity": 0.07870981842279434, "entropy": 0.22965018451213837}, {"image_id": 90208, "caption": "two double decker buses parked next to each other", "perplexity": 0.10536501556634903, "entropy": 0.19117964804172516}, {"image_id": 545867, "caption": "a herd of sheep standing in the hay", "perplexity": 0.07590421289205551, "entropy": 0.12169187515974045}, {"image_id": 399703, "caption": "a red fire hydrant sitting on the side of a street", "perplexity": 0.030636301264166832, "entropy": 0.07797711342573166}, {"image_id": 263211, "caption": "a giraffe standing in the grass in a field", "perplexity": 0.03564929962158203, "entropy": 0.08267085999250412}, {"image_id": 139468, "caption": "a city street with cars and a traffic light", "perplexity": 0.06566887348890305, "entropy": 0.12131111323833466}, {"image_id": 83065, "caption": "a man taking a picture of a television", "perplexity": 0.06119394302368164, "entropy": 0.24463292956352234}, {"image_id": 304012, "caption": "a street sign on the side of a building", "perplexity": 0.0005033770576119423, "entropy": 0.004598542116582394}, {"image_id": 537589, "caption": "a black and yellow train at a train station", "perplexity": 0.066859170794487, "entropy": 0.10075968503952026}, {"image_id": 117525, "caption": "a man in a santa hat with a dog in a christmas tree", "perplexity": 0.13012005388736725, "entropy": 0.29035684466362}, {"image_id": 192496, "caption": "a blue and white train is on the tracks", "perplexity": 0.1265154629945755, "entropy": 0.2403891384601593}, {"image_id": 268000, "caption": "a train is sitting at a train station", "perplexity": 0.04246731847524643, "entropy": 0.08720269799232483}, {"image_id": 301333, "caption": "a train is sitting at a train station", "perplexity": 0.11685875803232193, "entropy": 0.1784949004650116}, {"image_id": 6040, "caption": "a blue and white train on the tracks", "perplexity": 0.11201643943786621, "entropy": 0.11791621148586273}, {"image_id": 221232, "caption": "a man holding a white bird in his hand", "perplexity": 0.07743555307388306, "entropy": 0.20650038123130798}, {"image_id": 382214, "caption": "a white bird standing on top of a wooden table", "perplexity": 0.05117488279938698, "entropy": 0.15357527136802673}, {"image_id": 14450, "caption": "a train is sitting on the tracks", "perplexity": 0.16509810090065002, "entropy": 0.22307154536247253}, {"image_id": 420313, "caption": "a cake sitting on top of a plate on a table", "perplexity": 0.04255201295018196, "entropy": 0.13952197134494781}, {"image_id": 371945, "caption": "a train is sitting at a train station", "perplexity": 0.005200480110943317, "entropy": 0.029156340286135674}, {"image_id": 200401, "caption": "a parking meter with a bike on top of it", "perplexity": 0.04560750350356102, "entropy": 0.12165672332048416}, {"image_id": 499937, "caption": "a black cat sitting on a chair", "perplexity": 0.02292514778673649, "entropy": 0.09331334382295609}, {"image_id": 28293, "caption": "a green truck parked in front of a building", "perplexity": 0.09148856997489929, "entropy": 0.14805731177330017}, {"image_id": 158109, "caption": "two black cats sitting in front of a window", "perplexity": 0.015243815258145332, "entropy": 0.06414096057415009}, {"image_id": 316041, "caption": "a cow standing in the grass in a field", "perplexity": 0.01229059137403965, "entropy": 0.05409710481762886}, {"image_id": 371176, "caption": "a man standing on a red boat on the water", "perplexity": 0.056565023958683014, "entropy": 0.10797920823097229}, {"image_id": 491064, "caption": "a group of military men standing in a room", "perplexity": 0.16543643176555634, "entropy": 0.35435399413108826}, {"image_id": 339678, "caption": "a person walking in the rain with an umbrella", "perplexity": 0.06700190156698227, "entropy": 0.1378718912601471}, {"image_id": 90646, "caption": "two men standing next to each other in a room", "perplexity": 0.013532889075577259, "entropy": 0.04776826128363609}, {"image_id": 282365, "caption": "an elephant standing in the grass in a field", "perplexity": 0.04598907381296158, "entropy": 0.11144431680440903}, {"image_id": 482160, "caption": "a young boy wearing a tie standing in front of a refrigerator", "perplexity": 0.03347969800233841, "entropy": 0.09908949583768845}, {"image_id": 340472, "caption": "a group of boats are sitting in the water", "perplexity": 0.03459891676902771, "entropy": 0.100241519510746}, {"image_id": 42, "caption": "a dog laying next to a bunch of shoes", "perplexity": 0.05209409445524216, "entropy": 0.14968976378440857}, {"image_id": 161505, "caption": "a collage of pictures of dogs and a table", "perplexity": 0.20587849617004395, "entropy": 0.5093458294868469}, {"image_id": 559656, "caption": "a car with a bunch of luggage in it", "perplexity": 0.25667229294776917, "entropy": 0.46428170800209045}, {"image_id": 377368, "caption": "a cake sitting on a table with a teddy bear", "perplexity": 0.15210986137390137, "entropy": 0.27403461933135986}, {"image_id": 572226, "caption": "a woman walking down a street with a teddy bear", "perplexity": 0.09131558239459991, "entropy": 0.222243532538414}, {"image_id": 200961, "caption": "a man throwing a frisbee in a field", "perplexity": 0.08520935475826263, "entropy": 0.1903962641954422}, {"image_id": 360610, "caption": "a group of people playing frisbee on the beach", "perplexity": 0.10965076833963394, "entropy": 0.21904198825359344}, {"image_id": 259097, "caption": "a man jumping in the air to catch a frisbee", "perplexity": 0.037644483149051666, "entropy": 0.07978790253400803}, {"image_id": 551338, "caption": "a group of people playing frisbee in a field", "perplexity": 0.07105113565921783, "entropy": 0.12314116954803467}, {"image_id": 398005, "caption": "a group of zebras standing in a field", "perplexity": 0.005324285943061113, "entropy": 0.02663997933268547}, {"image_id": 51250, "caption": "a brown horse standing in the grass in a field", "perplexity": 0.11169493943452835, "entropy": 0.2355898916721344}, {"image_id": 286176, "caption": "a group of slices of pizza on a table", "perplexity": 0.09572053700685501, "entropy": 0.2453649938106537}, {"image_id": 188852, "caption": "two people standing on skis in the snow", "perplexity": 0.00033090185024775565, "entropy": 0.003042954718694091}, {"image_id": 427111, "caption": "a man riding a wave on a surfboard in the water", "perplexity": 0.053939949721097946, "entropy": 0.09933213144540787}, {"image_id": 514366, "caption": "a man doing a trick on a skateboard on a ramp", "perplexity": 0.053138669580221176, "entropy": 0.07805730402469635}, {"image_id": 572182, "caption": "a man and a woman riding a skateboard down a street", "perplexity": 0.04472943767905235, "entropy": 0.09897122532129288}, {"image_id": 473406, "caption": "a little girl sitting on a kitchen counter eating food", "perplexity": 0.09763360023498535, "entropy": 0.18137727677822113}, {"image_id": 360101, "caption": "a sandwich on a white plate with a toaster", "perplexity": 0.04187686741352081, "entropy": 0.12341459095478058}, {"image_id": 83217, "caption": "a plate of food with meat and vegetables on a table", "perplexity": 0.051644232124090195, "entropy": 0.11953449249267578}, {"image_id": 116574, "caption": "a woman riding a skateboard on a street", "perplexity": 0.04752463847398758, "entropy": 0.14678920805454254}, {"image_id": 297074, "caption": "a man holding a hot dog in a room", "perplexity": 0.10542993247509003, "entropy": 0.18332649767398834}, {"image_id": 96110, "caption": "two hot dogs on a plate on a table", "perplexity": 0.010099435225129128, "entropy": 0.058470554649829865}, {"image_id": 252783, "caption": "a person holding a sandwich on a plate", "perplexity": 0.0177297405898571, "entropy": 0.07391707599163055}, {"image_id": 102589, "caption": "a group of donuts in a box", "perplexity": 0.019915258511900902, "entropy": 0.09618747234344482}, {"image_id": 477194, "caption": "a sandwich with a pickle on top of it", "perplexity": 0.3937737047672272, "entropy": 0.5235725045204163}, {"image_id": 153231, "caption": "a woman and two children sitting at a table eating pizza", "perplexity": 0.004914382006973028, "entropy": 0.029188038781285286}, {"image_id": 162459, "caption": "a group of men standing on a beach with surfboards", "perplexity": 0.11698916554450989, "entropy": 0.24310988187789917}, {"image_id": 287959, "caption": "a sandwich with ham and cheese on a table", "perplexity": 0.18688730895519257, "entropy": 0.20669357478618622}, {"image_id": 215744, "caption": "a dog laying on a bed with stuffed animals", "perplexity": 0.010866722092032433, "entropy": 0.05032426863908768}, {"image_id": 234153, "caption": "a man riding a wave on a surfboard in the water", "perplexity": 0.009134962223470211, "entropy": 0.040652066469192505}, {"image_id": 7278, "caption": "a man riding a wave on a surfboard in the ocean", "perplexity": 0.00027179872267879546, "entropy": 0.0024109838996082544}, {"image_id": 497334, "caption": "a book sitting on top of a bed with a fork", "perplexity": 0.20765328407287598, "entropy": 0.2907833456993103}, {"image_id": 402786, "caption": "a bedroom with a bed with a table", "perplexity": 0.06624564528465271, "entropy": 0.1856546849012375}, {"image_id": 501614, "caption": "a person riding a wave on a surfboard in the ocean", "perplexity": 0.023014970123767853, "entropy": 0.04793090000748634}, {"image_id": 233968, "caption": "two men playing with a soccer ball on a field", "perplexity": 0.0049027311615645885, "entropy": 0.030409300699830055}, {"image_id": 444927, "caption": "a man playing with a soccer ball on a field", "perplexity": 0.01228894293308258, "entropy": 0.04462084546685219}, {"image_id": 228867, "caption": "a group of people standing in a bedroom with a bed", "perplexity": 0.026631353422999382, "entropy": 0.10464935749769211}, {"image_id": 454957, "caption": "a man holding a tennis ball on a tennis court", "perplexity": 0.054506246000528336, "entropy": 0.1402014195919037}, {"image_id": 422212, "caption": "a collage of pictures on a wall with tennis rackets", "perplexity": 0.18001924455165863, "entropy": 0.3857141435146332}, {"image_id": 266892, "caption": "a woman holding a tennis racket on a tennis court", "perplexity": 0.04454838111996651, "entropy": 0.09330621361732483}, {"image_id": 490620, "caption": "a little girl sitting at a table with a pizza", "perplexity": 0.005191549193114042, "entropy": 0.027114398777484894}, {"image_id": 267694, "caption": "a pizza sitting on a table with a bottle of beer", "perplexity": 0.004419650416821241, "entropy": 0.025320060551166534}, {"image_id": 569059, "caption": "a desk with a computer monitor and a keyboard", "perplexity": 0.018099166452884674, "entropy": 0.06043741852045059}, {"image_id": 267515, "caption": "a toothbrush and toothpaste on top of a sink", "perplexity": 0.14679640531539917, "entropy": 0.27674558758735657}, {"image_id": 68864, "caption": "a group of people sitting at a table watching a television", "perplexity": 0.0695575550198555, "entropy": 0.1927015334367752}, {"image_id": 525616, "caption": "a group of people playing a video game in a living room", "perplexity": 0.000753161555621773, "entropy": 0.006106484215706587}, {"image_id": 187054, "caption": "two men playing a video game in a living room", "perplexity": 0.05689027160406113, "entropy": 0.10074972361326218}, {"image_id": 437325, "caption": "a woman sitting on a couch playing a video game", "perplexity": 0.06286019831895828, "entropy": 0.07813727110624313}, {"image_id": 259567, "caption": "two dogs laying on a couch with a person", "perplexity": 0.06572716683149338, "entropy": 0.1808115690946579}, {"image_id": 570573, "caption": "a remote control sitting on top of a table", "perplexity": 0.0005894206697121263, "entropy": 0.004668549634516239}, {"image_id": 260966, "caption": "a clock on a pole in a park", "perplexity": 0.03121095895767212, "entropy": 0.12710285186767578}, {"image_id": 453622, "caption": "a living room with a couch and a table", "perplexity": 0.00023784353106748313, "entropy": 0.002090230118483305}, {"image_id": 496525, "caption": "a television in a living room with a table", "perplexity": 0.02173394151031971, "entropy": 0.07746274024248123}, {"image_id": 454102, "caption": "a woman flying a kite in a field", "perplexity": 0.009626341052353382, "entropy": 0.04556974768638611}, {"image_id": 558013, "caption": "a group of kites are on the beach", "perplexity": 0.16396749019622803, "entropy": 0.37241679430007935}, {"image_id": 119146, "caption": "a man flying a kite in a field", "perplexity": 0.02810635417699814, "entropy": 0.06865838170051575}, {"image_id": 48743, "caption": "a group of baseball players standing on a field", "perplexity": 0.0012442958541214466, "entropy": 0.008995456621050835}, {"image_id": 408774, "caption": "a group of baseball players on a field", "perplexity": 0.009806904941797256, "entropy": 0.05400615558028221}, {"image_id": 462031, "caption": "a black and white photo of a baseball player holding a bat", "perplexity": 0.017429927363991737, "entropy": 0.05060654506087303}, {"image_id": 223738, "caption": "a baseball player swinging a bat at a ball", "perplexity": 0.0002024436107603833, "entropy": 0.001926025957800448}, {"image_id": 468997, "caption": "a baseball game with a group of people on a field", "perplexity": 0.02889239229261875, "entropy": 0.08030108362436295}, {"image_id": 314667, "caption": "a man holding a tennis racket on a tennis court", "perplexity": 0.02677980810403824, "entropy": 0.0680900439620018}, {"image_id": 27620, "caption": "a desk with a laptop computer sitting on top of it", "perplexity": 0.0036039575934410095, "entropy": 0.02095813862979412}, {"image_id": 472109, "c
[truncated: 331,319 more chars]
